# Supplementary material for: Association of HBsAg levels with differential gene expression in NK, CD8 T, and memory B cells in treated patients with chronic HBV
Source: JHEP Rep. 2023 Dec 3;6(2):100980. doi: 10.1016/j.jhepr.2023.100980 (PMC10835465; doi:10.1016/j.jhepr.2023.100980)
Supplement: Multimedia component 6 [file mmc6.xlsx]

## Sheet: Cluster0
	p_val	avg_log2FC	pct.1	pct.2	p_val_adj	cluster	gene
CCR7	0	1.6476	0.79	0.211	0	0	CCR7
LEF1	0	1.60265	0.762	0.213	0	0	LEF1
TCF7	0	1.51736	0.867	0.325	0	0	TCF7
MAL	0	1.31657	0.602	0.156	0	0	MAL
TSHZ2	0	1.31123	0.463	0.071	0	0	TSHZ2
NOSIP	0	1.25288	0.805	0.4	0	0	NOSIP
FHIT	0	1.25052	0.48	0.123	0	0	FHIT
LDHB	0	1.20571	0.941	0.583	0	0	LDHB
LINC00861	0	1.13876	0.759	0.365	0	0	LINC00861
CAMK4	0	1.12568	0.612	0.224	0	0	CAMK4
TRABD2A	0	1.11325	0.494	0.126	0	0	TRABD2A
PRKCQ-AS1	0	1.10684	0.393	0.122	0	0	PRKCQ-AS1
OXNAD1	0	1.10114	0.57	0.195	0	0	OXNAD1
GAS5	0	1.0989	0.459	0.291	0	0	GAS5
PIK3IP1	0	1.0507	0.654	0.285	0	0	PIK3IP1
IL6ST	0	1.02028	0.505	0.186	0	0	IL6ST
RCAN3	0	1.00528	0.582	0.228	0	0	RCAN3
SARAF	0	0.986178	0.973	0.791	0	0	SARAF
EEF1B2	0	0.973438	0.995	0.908	0	0	EEF1B2
IL7R	0	0.971959	0.908	0.382	0	0	IL7R
TRAT1	0	0.959141	0.473	0.157	0	0	TRAT1
RPS3A	0	0.955893	1	0.978	0	0	RPS3A
C12orf57	0	0.937655	0.82	0.511	0	0	C12orf57
BCL11B	0	0.936918	0.673	0.339	0	0	BCL11B
RPS29	0	0.935592	0.921	0.834	0	0	RPS29
RPS12	0	0.926788	1	0.981	0	0	RPS12
RPL32	0	0.925721	1	0.977	0	0	RPL32
SNHG29	0	0.91356	0.46	0.315	0	0	SNHG29
RPL30	0	0.912913	1	0.979	0	0	RPL30
RPL9	0	0.910721	0.998	0.962	0	0	RPL9
RPS27	0	0.897088	0.999	0.967	0	0	RPS27
RPS5	0	0.882379	0.999	0.939	0	0	RPS5
EEF1G	0	0.88114	0.487	0.394	0	0	EEF1G
RPS13	0	0.87518	1	0.972	0	0	RPS13
MYC	0	0.872399	0.426	0.174	0	0	MYC
RPL5	0	0.869597	0.999	0.954	0	0	RPL5
RPL22	0	0.867609	0.987	0.92	0	0	RPL22
NPM1	0	0.857054	0.956	0.806	0	0	NPM1
RPL34	0	0.85674	1	0.972	0	0	RPL34
CHRM3-AS2	0	0.854914	0.311	0.054	0	0	CHRM3-AS2
RPS6	0	0.853524	1	0.97	0	0	RPS6
LTB	0	0.851885	0.969	0.546	0	0	LTB
RPS25	0	0.848099	0.999	0.961	0	0	RPS25
CD27	0	0.847364	0.561	0.224	0	0	CD27
RPL38	0	0.8472	0.922	0.831	0	0	RPL38
INPP4B	0	0.842666	0.512	0.218	0	0	INPP4B
RPL11	0	0.82731	1	0.979	0	0	RPL11
RPL35A	0	0.82011	0.998	0.96	0	0	RPL35A
RPS15A	0	0.813559	1	0.969	0	0	RPS15A
RPS27A	0	0.812531	1	0.98	0	0	RPS27A
RGS10	0	0.812429	0.652	0.369	0	0	RGS10
LEPROTL1	0	0.809588	0.67	0.394	0	0	LEPROTL1
RPS21	0	0.807766	0.991	0.933	0	0	RPS21
LRRN3	0	0.807085	0.253	0.044	0	0	LRRN3
TPT1	0	0.80086	1	0.983	0	0	TPT1
RPS14	0	0.799751	1	0.978	0	0	RPS14
RPS23	0	0.795842	1	0.976	0	0	RPS23
PRKCA	0	0.792733	0.48	0.201	0	0	PRKCA
RPL21	0	0.792486	0.999	0.969	0	0	RPL21
RPL39	0	0.788905	0.999	0.963	0	0	RPL39
RPS20	0	0.787785	0.927	0.834	0	0	RPS20
RPS4X	0	0.782361	1	0.969	0	0	RPS4X
LDLRAP1	0	0.781115	0.401	0.151	0	0	LDLRAP1
SATB1	0	0.774189	0.444	0.199	0	0	SATB1
CD3E	0	0.771905	0.915	0.506	0	0	CD3E
RPL13	0	0.76919	1	0.985	0	0	RPL13
RPL36	0	0.767608	0.995	0.941	0	0	RPL36
RPS8	0	0.765611	1	0.978	0	0	RPS8
RPL37	0	0.761611	0.997	0.962	0	0	RPL37
RPS28	0	0.753777	0.999	0.968	0	0	RPS28
NOP53	0	0.750718	0.46	0.343	0	0	NOP53
ABLIM1	0	0.748488	0.439	0.2	0	0	ABLIM1
RPL10A	0	0.745158	0.998	0.951	0	0	RPL10A
LINC01550	0	0.743221	0.294	0.08	0	0	LINC01550
RPL3	0	0.74219	1	0.968	0	0	RPL3
RPS3	0	0.741589	1	0.976	0	0	RPS3
RPS16	0	0.740588	0.998	0.964	0	0	RPS16
RPL14	0	0.738585	1	0.964	0	0	RPL14
RPS10	0	0.738283	0.61	0.505	0	0	RPS10
RPS18	0	0.734352	1	0.976	0	0	RPS18
RPL19	0	0.732477	1	0.979	0	0	RPL19
TOMM7	0	0.731781	0.899	0.786	0	0	TOMM7
EIF3E	0	0.731119	0.827	0.659	0	0	EIF3E
BCL2	0	0.725629	0.499	0.281	0	0	BCL2
RPL24	0	0.723959	0.995	0.951	0	0	RPL24
GIMAP7	0	0.722975	0.866	0.645	0	0	GIMAP7
PCED1B	0	0.722496	0.402	0.212	0	0	PCED1B
TESPA1	0	0.719309	0.369	0.161	0	0	TESPA1
RPL10	0	0.715879	1	0.985	0	0	RPL10
FLT3LG	0	0.714795	0.435	0.223	0	0	FLT3LG
ITGA6	0	0.714243	0.311	0.108	0	0	ITGA6
RPL18	0	0.705937	1	0.974	0	0	RPL18
RPL7	0	0.70449	0.979	0.918	0	0	RPL7
RPL23	0	0.701004	0.847	0.784	0	0	RPL23
RPLP2	0	0.698143	0.999	0.97	0	0	RPLP2
RPL17	0	0.697622	0.709	0.651	0	0	RPL17
RPSA	0	0.692781	0.997	0.938	0	0	RPSA
SNHG32	0	0.692364	0.368	0.192	0	0	SNHG32
RGCC	0	0.691986	0.367	0.137	0	0	RGCC
MAML2	0	0.68976	0.534	0.317	0	0	MAML2
DGKA	0	0.684635	0.424	0.212	0	0	DGKA
ADTRP	0	0.683109	0.205	0.022	0	0	ADTRP
SNHG8	0	0.680795	0.54	0.336	0	0	SNHG8
SERINC5	0	0.673615	0.422	0.224	0	0	SERINC5
TXK	0	0.671081	0.458	0.195	0	0	TXK
RP11-223C24.1	0	0.667908	0.155	0.039	0	0	RP11-223C24.1
PLCL1	0	0.663885	0.24	0.088	0	0	PLCL1
RPL31	0	0.663402	0.947	0.867	0	0	RPL31
MLLT3	0	0.654519	0.32	0.14	0	0	MLLT3
RPL36A	0	0.654058	0.701	0.639	0	0	RPL36A
SELL	0	0.650875	0.733	0.472	0	0	SELL
ETS1	0	0.645121	0.809	0.564	0	0	ETS1
PCED1B-AS1	0	0.642045	0.405	0.238	0	0	PCED1B-AS1
CD3D	0	0.638562	0.808	0.428	0	0	CD3D
SESN3	0	0.636191	0.359	0.194	0	0	SESN3
CISH	0	0.633552	0.242	0.121	0	0	CISH
RACK1	0	0.628835	0.469	0.384	0	0	RACK1
EEF1A1	0	0.628523	1	0.991	0	0	EEF1A1
RPL27A	0	0.624947	0.946	0.894	0	0	RPL27A
ITK	0	0.618661	0.467	0.26	0	0	ITK
ANK3	0	0.61791	0.309	0.129	0	0	ANK3
EPHX2	0	0.617125	0.228	0.052	0	0	EPHX2
RPL37A	0	0.608966	0.957	0.914	0	0	RPL37A
RPL29	0	0.605058	1	0.972	0	0	RPL29
ACTN1	0	0.604037	0.339	0.155	0	0	ACTN1
NDFIP1	0	0.603983	0.578	0.406	0	0	NDFIP1
BTG1	0	0.601874	0.977	0.895	0	0	BTG1

## Sheet: Cluster1
	p_val	avg_log2FC	pct.1	pct.2	p_val_adj	cluster	gene
PTGDS	0	3.27468	0.318	0.03	0	1	PTGDS
SPON2	0	3.11431	0.9	0.125	0	1	SPON2
GZMB	0	2.97075	0.983	0.19	0	1	GZMB
PRF1	0	2.93199	0.99	0.257	0	1	PRF1
GNLY	0	2.84865	0.979	0.248	0	1	GNLY
NKG7	0	2.64384	1	0.324	0	1	NKG7
CLIC3	0	2.64147	0.792	0.106	0	1	CLIC3
FGFBP2	0	2.50794	0.92	0.18	0	1	FGFBP2
CST7	0	2.48179	0.988	0.282	0	1	CST7
CD247	0	2.25384	0.972	0.424	0	1	CD247
KLRF1	0	2.22105	0.768	0.09	0	1	KLRF1
KLRB1	0	2.16163	0.824	0.154	0	1	KLRB1
IL2RB	0	2.11899	0.746	0.137	0	1	IL2RB
CTSW	0	2.06614	0.924	0.295	0	1	CTSW
CD7	0	2.05988	0.923	0.383	0	1	CD7
MYOM2	0	2.05935	0.429	0.052	0	1	MYOM2
GZMA	0	2.04932	0.939	0.264	0	1	GZMA
KLRD1	0	1.98732	0.88	0.195	0	1	KLRD1
CCL4	0	1.91976	0.685	0.156	0	1	CCL4
IGFBP7	0	1.89184	0.559	0.072	0	1	IGFBP7
HOPX	0	1.8224	0.73	0.191	0	1	HOPX
FCGR3A	0	1.80014	0.851	0.179	0	1	FCGR3A
CX3CR1	0	1.76379	0.732	0.221	0	1	CX3CR1
S1PR5	0	1.73371	0.613	0.102	0	1	S1PR5
GZMM	0	1.72079	0.867	0.346	0	1	GZMM
EFHD2	0	1.7176	0.946	0.498	0	1	EFHD2
SH2D1B	0	1.71614	0.494	0.03	0	1	SH2D1B
ADGRG1	0	1.71369	0.626	0.115	0	1	ADGRG1
MATK	0	1.6962	0.696	0.166	0	1	MATK
TTC38	0	1.62652	0.556	0.09	0	1	TTC38
TBX21	0	1.61765	0.593	0.117	0	1	TBX21
ABHD17A	0	1.61009	0.879	0.486	0	1	ABHD17A
PRSS23	0	1.59173	0.524	0.084	0	1	PRSS23
APMAP	0	1.57201	0.658	0.205	0	1	APMAP
RUNX3	0	1.56766	0.782	0.334	0	1	RUNX3
ARL4C	0	1.56259	0.939	0.541	0	1	ARL4C
PTGDR	0	1.5067	0.524	0.089	0	1	PTGDR
IFITM1	0	1.49083	0.807	0.452	0	1	IFITM1
LAIR2	0	1.46021	0.384	0.067	0	1	LAIR2
KIR3DL1	0	1.45126	0.284	0.026	0	1	KIR3DL1
SH2D2A	0	1.45114	0.496	0.126	0	1	SH2D2A
CHST2	0	1.45088	0.44	0.058	0	1	CHST2
DDIT4	0	1.43493	0.535	0.179	0	1	DDIT4
CCL5	0	1.42417	0.82	0.333	0	1	CCL5
LINC00299	0	1.40998	0.398	0.035	0	1	LINC00299
METRNL	0	1.40447	0.517	0.159	0	1	METRNL
MCTP2	0	1.38595	0.535	0.145	0	1	MCTP2
AOAH	0	1.38199	0.732	0.346	0	1	AOAH
MYBL1	0	1.3587	0.569	0.167	0	1	MYBL1
PYHIN1	0	1.35638	0.652	0.236	0	1	PYHIN1
SYTL3	0	1.352	0.575	0.204	0	1	SYTL3
JAK1	0	1.32911	0.926	0.727	0	1	JAK1
TRDC	0	1.32675	0.46	0.071	0	1	TRDC
ZAP70	0	1.32097	0.67	0.276	0	1	ZAP70
CEP78	0	1.31988	0.503	0.141	0	1	CEP78
ID2	0	1.31536	0.654	0.31	0	1	ID2
GNG2	0	1.30182	0.705	0.364	0	1	GNG2
PLAC8	0	1.27882	0.748	0.412	0	1	PLAC8
C1orf21	0	1.27805	0.475	0.101	0	1	C1orf21
TGFBR3	0	1.26822	0.506	0.138	0	1	TGFBR3
PRKCH	0	1.26448	0.72	0.347	0	1	PRKCH
GNPTAB	0	1.26405	0.564	0.224	0	1	GNPTAB
SYNE1	0	1.26031	0.733	0.359	0	1	SYNE1
IFITM2	0	1.23833	0.917	0.675	0	1	IFITM2
TPST2	0	1.22504	0.588	0.233	0	1	TPST2
RARRES3	0	1.21602	0.565	0.275	0	1	RARRES3
LITAF	0	1.21479	0.789	0.481	0	1	LITAF
NCR3	0	1.21031	0.433	0.104	0	1	NCR3
CD160	0	1.21023	0.323	0.043	0	1	CD160
CD300A	0	1.20793	0.495	0.183	0	1	CD300A
ITGB2	0	1.19824	0.951	0.717	0	1	ITGB2
GZMH	0	1.19131	0.706	0.202	0	1	GZMH
NCR1	0	1.18665	0.344	0.032	0	1	NCR1
FCRL6	0	1.1807	0.438	0.102	0	1	FCRL6
TXK1	0	1.17184	0.553	0.198	0	1	TXK
PLEK	0	1.16879	0.759	0.405	0	1	PLEK
DIP2A	0	1.16235	0.495	0.208	0	1	DIP2A
TFDP2	0	1.14284	0.47	0.16	0	1	TFDP2
ALOX5AP	0	1.13657	0.591	0.294	0	1	ALOX5AP
SAMD3	0	1.13624	0.585	0.228	0	1	SAMD3
CD38	0	1.13554	0.323	0.052	0	1	CD38
FCER1G	0	1.13067	0.829	0.304	0	1	FCER1G
SLC9A3R1	0	1.11943	0.7	0.416	0	1	SLC9A3R1
STAT4	0	1.11617	0.561	0.233	0	1	STAT4
NCAM1	0	1.1048	0.316	0.037	0	1	NCAM1
CHST12	0	1.10003	0.488	0.183	0	1	CHST12
KLRC1	0	1.08152	0.251	0.039	0	1	KLRC1
HSH2D	0	1.07942	0.413	0.145	0	1	HSH2D
PLEKHF1	0	1.07727	0.388	0.098	0	1	PLEKHF1
CXXC5	0	1.06854	0.452	0.15	0	1	CXXC5
LINGO2	0	1.06247	0.195	0.012	0	1	LINGO2
CD63	0	1.05782	0.71	0.445	0	1	CD63
PTPN12	0	1.05351	0.478	0.197	0	1	PTPN12
ABI3	0	1.05267	0.497	0.202	0	1	ABI3
GK5	0	1.05014	0.37	0.106	0	1	GK5
XBP1	0	1.03713	0.609	0.347	0	1	XBP1
NFATC2	0	1.03648	0.468	0.189	0	1	NFATC2
MAP3K8	0	1.03249	0.389	0.174	0	1	MAP3K8
HIST1H1E	0	1.02524	0.662	0.454	0	1	HIST1H1E
IL18RAP	0	1.02236	0.278	0.031	0	1	IL18RAP
PDIA3	0	1.0212	0.759	0.548	0	1	PDIA3
IL2RG	0	0.998454	0.811	0.56	0	1	IL2RG
RAP1B	0	0.987977	0.874	0.694	0	1	RAP1B
SUN2	0	0.986394	0.738	0.512	0	1	SUN2
BIN2	0	0.98162	0.792	0.571	0	1	BIN2
HCST	0	0.979317	0.879	0.669	0	1	HCST
SRGN	0	0.971446	0.921	0.649	0	1	SRGN
UBB	0	0.966106	0.864	0.706	0	1	UBB
SYNE2	0	0.965924	0.76	0.439	0	1	SYNE2
PTPN4	0	0.964665	0.577	0.301	0	1	PTPN4
CTSC	0	0.959154	0.655	0.398	0	1	CTSC
TGFB1	0	0.949632	0.819	0.623	0	1	TGFB1
ZBTB16	0	0.948775	0.306	0.071	0	1	ZBTB16
RAC2	0	0.94502	0.886	0.756	0	1	RAC2
IGF2R	0	0.941818	0.535	0.299	0	1	IGF2R
LPCAT1	0	0.935234	0.414	0.178	0	1	LPCAT1
ITGAL	0	0.934685	0.594	0.357	0	1	ITGAL
NCALD	0	0.929845	0.352	0.104	0	1	NCALD
AKR1C3	0	0.92948	0.229	0.018	0	1	AKR1C3
DTHD1	0	0.928149	0.271	0.048	0	1	DTHD1
PXN	0	0.926857	0.472	0.236	0	1	PXN
SPN	0	0.922576	0.606	0.382	0	1	SPN
CMC1	0	0.916233	0.434	0.208	0	1	CMC1
MBP	0	0.914758	0.752	0.555	0	1	MBP
PIP4K2A	0	0.913506	0.669	0.443	0	1	PIP4K2A
CALM1	0	0.908627	0.97	0.868	0	1	CALM1
PFN1	0	0.90741	0.988	0.943	0	1	PFN1
CALR	0	0.904526	0.679	0.523	0	1	CALR
OSBPL5	0	0.89964	0.281	0.067	0	1	OSBPL5
XCL2	0	0.899066	0.258	0.055	0	1	XCL2
ARPC5L	0	0.891734	0.501	0.284	0	1	ARPC5L
KIR2DL1	0	0.888852	0.16	0.009	0	1	KIR2DL1
STOM	0	0.886442	0.405	0.17	0	1	STOM
GPR65	0	0.884328	0.421	0.218	0	1	GPR65
CD81	0	0.884133	0.752	0.509	0	1	CD81
TMEM2	0	0.880037	0.32	0.144	0	1	TMEM2
CD99	0	0.877241	0.836	0.626	0	1	CD99
AES	0	0.876745	0.643	0.422	0	1	AES
TRBC1	0	0.869058	0.569	0.314	0	1	TRBC1
RAP1GAP2	0	0.867067	0.411	0.2	0	1	RAP1GAP2
MSN	0	0.867013	0.841	0.672	0	1	MSN
AKNA	0	0.86647	0.65	0.464	0	1	AKNA
C5orf56	0	0.865398	0.466	0.247	0	1	C5orf56
DHRS7	0	0.863929	0.563	0.361	0	1	DHRS7
ADAM8	0	0.860309	0.371	0.171	0	1	ADAM8
2007-09-01	0	0.856456	0.545	0.347	0	1	2007-09-01
HIPK2	0	0.855543	0.414	0.201	0	1	HIPK2
CCL3	0	0.854755	0.179	0.021	0	1	CCL3
RNF125	0	0.845456	0.479	0.27	0	1	RNF125
TSEN54	0	0.842995	0.361	0.146	0	1	TSEN54
CYBA	0	0.842866	0.991	0.904	0	1	CYBA
HLA-C	0	0.839213	1	0.985	0	1	HLA-C
CTBP2	0	0.838582	0.368	0.147	0	1	CTBP2
FYN	0	0.835024	0.736	0.553	0	1	FYN
TMIGD2	0	0.827625	0.242	0.054	0	1	TMIGD2
CTSD	0	0.826468	0.689	0.419	0	1	CTSD
HAVCR2	0	0.825957	0.241	0.059	0	1	HAVCR2
APOBEC3G	0	0.824462	0.488	0.276	0	1	APOBEC3G
RASSF1	0	0.824142	0.421	0.214	0	1	RASSF1
PRMT2	0	0.822443	0.699	0.531	0	1	PRMT2
SLAMF7	0	0.822058	0.309	0.096	0	1	SLAMF7
DENND2D	0	0.819331	0.501	0.293	0	1	DENND2D
ACTN4	0	0.819153	0.51	0.317	0	1	ACTN4
SYTL1	0	0.818225	0.533	0.332	0	1	SYTL1
LLGL2	0	0.814967	0.304	0.093	0	1	LLGL2
PITPNC1	0	0.81472	0.539	0.326	0	1	PITPNC1
BNC2	0	0.810841	0.188	0.011	0	1	BNC2
CARD11	0	0.810172	0.375	0.172	0	1	CARD11
HLA-A	0	0.806293	0.999	0.985	0	1	HLA-A
NMUR1	0	0.804584	0.223	0.024	0	1	NMUR1
PDGFD	0	0.799889	0.246	0.045	0	1	PDGFD
SIPA1	0	0.797885	0.466	0.29	0	1	SIPA1
MAPRE2	0	0.795566	0.402	0.21	0	1	MAPRE2
FLNA	0	0.791229	0.804	0.634	0	1	FLNA
SKAP1	0	0.789894	0.721	0.445	0	1	SKAP1
YES1	0	0.789162	0.219	0.041	0	1	YES1
GSAP	0	0.788718	0.356	0.164	0	1	GSAP
IRF1	0	0.788097	0.704	0.535	0	1	IRF1
AUTS2	0	0.78709	0.299	0.109	0	1	AUTS2
SELPLG	0	0.785827	0.602	0.428	0	1	SELPLG
OSTF1	0	0.785106	0.587	0.423	0	1	OSTF1
KIR2DL3	0	0.783346	0.171	0.018	0	1	KIR2DL3
CCND3	0	0.780844	0.739	0.571	0	1	CCND3
ARHGAP9	0	0.770688	0.438	0.272	0	1	ARHGAP9
DOK2	0	0.768384	0.548	0.362	0	1	DOK2
TOX	0	0.766985	0.282	0.084	0	1	TOX
HIST1H1D	0	0.766894	0.452	0.307	0	1	HIST1H1D
MVD	0	0.765928	0.248	0.077	0	1	MVD
ADGRG5	0	0.765025	0.239	0.057	0	1	ADGRG5
ITGAM	0	0.764136	0.376	0.18	0	1	ITGAM
EVL	0	0.760884	0.782	0.602	0	1	EVL
CD244	0	0.755972	0.267	0.087	0	1	CD244
HSPA5	0	0.754275	0.533	0.397	0	1	HSPA5
SASH3	0	0.753989	0.436	0.27	0	1	SASH3
PLEKHG3	0	0.753658	0.256	0.073	0	1	PLEKHG3
PPP2R2B	0	0.750068	0.279	0.084	0	1	PPP2R2B
C9orf142	0	0.74813	0.394	0.22	0	1	C9orf142
CLEC2B	0	0.747735	0.55	0.378	0	1	CLEC2B
CBLB	0	0.740994	0.451	0.257	0	1	CBLB
F2R	0	0.737591	0.25	0.066	0	1	F2R
RGS3	0	0.730917	0.245	0.073	0	1	RGS3
ARPC2	0	0.73029	0.927	0.835	0	1	ARPC2
GFOD1	0	0.723838	0.218	0.05	0	1	GFOD1
DBI	0	0.723606	0.609	0.477	0	1	DBI
ADRB2	0	0.723241	0.275	0.1	0	1	ADRB2
ANXA6	0	0.721907	0.64	0.485	0	1	ANXA6
SDF4	0	0.721589	0.407	0.256	0	1	SDF4
BSG	0	0.719759	0.5	0.344	0	1	BSG
CLIC1	0	0.718335	0.857	0.717	0	1	CLIC1
SLA2	0	0.716883	0.222	0.074	0	1	SLA2
RHOBTB3	0	0.716118	0.185	0.019	0	1	RHOBTB3
C12orf75	0	0.71599	0.433	0.221	0	1	C12orf75
TLE1	0	0.708148	0.212	0.043	0	1	TLE1
ASCL2	0	0.707323	0.253	0.105	0	1	ASCL2
VAV3	0	0.706331	0.425	0.226	0	1	VAV3
SYTL2	0	0.706091	0.269	0.103	0	1	SYTL2
USP28	0	0.705904	0.287	0.117	0	1	USP28
PTPN22	0	0.705744	0.366	0.197	0	1	PTPN22
ITGB7	0	0.705087	0.422	0.263	0	1	ITGB7
ATP2B4	0	0.705011	0.393	0.225	0	1	ATP2B4
PPP1R18	0	0.703488	0.543	0.398	0	1	PPP1R18
RASA3	0	0.703127	0.553	0.376	0	1	RASA3
HLA-E	0	0.70079	0.989	0.958	0	1	HLA-E
MLC1	0	0.699407	0.182	0.017	0	1	MLC1
SLC15A4	0	0.694987	0.307	0.147	0	1	SLC15A4
TCF25	0	0.693769	0.606	0.509	0	1	TCF25
TRAPPC10	0	0.692168	0.428	0.268	0	1	TRAPPC10
PAM	0	0.692136	0.254	0.096	0	1	PAM
FAM49B	0	0.691185	0.679	0.539	0	1	FAM49B
CDK2AP2	0	0.688473	0.425	0.29	0	1	CDK2AP2
SLFN12L	0	0.688168	0.388	0.194	0	1	SLFN12L
STK10	0	0.68783	0.637	0.486	0	1	STK10
PPM1L	0	0.686689	0.26	0.101	0	1	PPM1L
UTRN	0	0.684729	0.742	0.566	0	1	UTRN
PSMB10	0	0.682039	0.63	0.515	0	1	PSMB10
CD226	0	0.679763	0.322	0.151	0	1	CD226
RNF213	0	0.676648	0.753	0.622	0	1	RNF213
SLCO4C1	0	0.675716	0.183	0.028	0	1	SLCO4C1
DUSP2	0	0.675577	0.277	0.139	0	1	DUSP2
RP11-81H14.2	0	0.675531	0.173	0.034	0	1	RP11-81H14.2
LY6E	0	0.673494	0.645	0.524	0	1	LY6E
ARAP2	0	0.671819	0.431	0.266	0	1	ARAP2
PPIB	0	0.670905	0.757	0.653	0	1	PPIB
YPEL1	0	0.669582	0.208	0.054	0	1	YPEL1
CFL1	0	0.668839	0.972	0.927	0	1	CFL1
IQGAP2	0	0.66836	0.63	0.47	0	1	IQGAP2
TYROBP	0	0.667793	0.96	0.385	0	1	TYROBP
HLA-B	0	0.667556	0.999	0.991	0	1	HLA-B
ARHGEF3	0	0.666785	0.457	0.297	0	1	ARHGEF3
CTBP1	0	0.664546	0.382	0.249	0	1	CTBP1
PRR5L	0	0.663789	0.235	0.075	0	1	PRR5L
FKBP11	0	0.661008	0.339	0.188	0	1	FKBP11
B2M	0	0.659835	1	0.996	0	1	B2M
PPP1CA	0	0.658342	0.699	0.582	0	1	PPP1CA
TRGC2	0	0.655114	0.33	0.137	0	1	TRGC2
RASA2	0	0.652251	0.483	0.335	0	1	RASA2
NPC1	0	0.650352	0.249	0.101	0	1	NPC1
LGR6	0	0.645088	0.155	0.02	0	1	LGR6
RHOC	0	0.644661	0.242	0.102	0	1	RHOC
PTGER2	0	0.644636	0.351	0.192	0	1	PTGER2
DGKZ	0	0.64387	0.513	0.38	0	1	DGKZ
MIB2	0	0.642315	0.266	0.127	0	1	MIB2
BHLHE40	0	0.641081	0.257	0.118	0	1	BHLHE40
GTF3C1	0	0.640969	0.28	0.143	0	1	GTF3C1
TBC1D10C	0	0.640361	0.601	0.463	0	1	TBC1D10C
SSBP3	0	0.63835	0.326	0.177	0	1	SSBP3
FUT11	0	0.638334	0.238	0.092	0	1	FUT11
NDUFB7	0	0.637216	0.545	0.436	0	1	NDUFB7
EOMES	0	0.636896	0.22	0.075	0	1	EOMES
PTPRA	0	0.636283	0.44	0.312	0	1	PTPRA
ADD1	0	0.634476	0.514	0.383	0	1	ADD1
BTN3A2	0	0.63195	0.462	0.342	0	1	BTN3A2
STK39	0	0.631406	0.31	0.16	0	1	STK39
DNAJC1	0	0.630209	0.391	0.253	0	1	DNAJC1
ADGRE5	0	0.629972	0.587	0.429	0	1	ADGRE5
VPS37B	0	0.628242	0.281	0.146	0	1	VPS37B
NDUFB2	0	0.628157	0.603	0.514	0	1	NDUFB2
GBP5	0	0.627478	0.403	0.235	0	1	GBP5
SIGLEC7	0	0.626321	0.177	0.048	0	1	SIGLEC7
RBM38	0	0.625978	0.344	0.214	0	1	RBM38
G6PD	0	0.622316	0.315	0.181	0	1	G6PD
RASAL3	0	0.619853	0.423	0.286	0	1	RASAL3
MMP23B	0	0.61968	0.184	0.039	0	1	MMP23B
TRGC1	0	0.619017	0.211	0.052	0	1	TRGC1
YWHAZ	0	0.619002	0.85	0.769	0	1	YWHAZ
MAN1A1	0	0.618718	0.296	0.156	0	1	MAN1A1
IQGAP1	0	0.616292	0.701	0.555	0	1	IQGAP1
HDDC2	0	0.616025	0.303	0.176	0	1	HDDC2
CD164	0	0.614194	0.556	0.45	0	1	CD164
CDC42SE1	0	0.61312	0.582	0.469	0	1	CDC42SE1
CISD3	0	0.609926	0.306	0.18	0	1	CISD3
ZNF600	0	0.609403	0.228	0.083	0	1	ZNF600
BZW1	0	0.608901	0.504	0.402	0	1	BZW1
AK5	0	0.608386	0.198	0.067	0	1	AK5
KLRK1	0	0.607453	0.252	0.126	0	1	KLRK1
PARP8	0	0.606593	0.533	0.396	0	1	PARP8
PKN1	0	0.604358	0.492	0.371	0	1	PKN1
MACF1	0	0.604021	0.577	0.468	0	1	MACF1
ARID5A	0	0.602216	0.262	0.129	0	1	ARID5A
TXNIP	0	0.60176	0.985	0.969	0	1	TXNIP
MYL12A	0	0.601137	0.931	0.874	0	1	MYL12A
HLA-F	0	0.601117	0.72	0.64	0	1	HLA-F
STK17A	0	0.600139	0.507	0.366	0	1	STK17A
MTRNR2L8	2.87143e-16	0.760585	0.184	0.169	1.38865e-11	1	MTRNR2L8

## Sheet: Cluster2
	p_val	avg_log2FC	pct.1	pct.2	p_val_adj	cluster	gene
GNLY1	0	2.33831	0.961	0.257	0	2	GNLY
GZMH1	0	2.24189	0.927	0.193	0	2	GZMH
CCL51	0	2.20716	0.99	0.327	0	2	CCL5
NKG71	0	2.17117	0.999	0.331	0	2	NKG7
CST71	0	2.00634	0.986	0.29	0	2	CST7
TRDC1	0	1.98111	0.566	0.068	0	2	TRDC
FGFBP21	0	1.91393	0.853	0.192	0	2	FGFBP2
KLRD11	0	1.88022	0.907	0.2	0	2	KLRD1
GZMB1	0	1.84277	0.924	0.202	0	2	GZMB
PRF11	0	1.83972	0.959	0.267	0	2	PRF1
CTSW1	0	1.80177	0.937	0.301	0	2	CTSW
GZMA1	0	1.64823	0.923	0.272	0	2	GZMA
HOPX1	0	1.59772	0.767	0.194	0	2	HOPX
TRGV9	0	1.50251	0.214	0.03	0	2	TRGV9
CCL41	0	1.48242	0.69	0.161	0	2	CCL4
KLRF11	0	1.47533	0.622	0.107	0	2	KLRF1
KLRC2	0	1.44427	0.348	0.012	0	2	KLRC2
ADGRG11	0	1.40259	0.632	0.12	0	2	ADGRG1
FCGR3A1	0	1.37418	0.787	0.191	0	2	FCGR3A
TRG-AS1	0	1.34067	0.602	0.213	0	2	TRG-AS1
CX3CR11	0	1.30443	0.691	0.229	0	2	CX3CR1
CMC11	0	1.27963	0.499	0.206	0	2	CMC1
TRGC21	0	1.25818	0.476	0.13	0	2	TRGC2
TBX211	0	1.2472	0.566	0.124	0	2	TBX21
GZMM1	0	1.24705	0.852	0.353	0	2	GZMM
IL32	0	1.23429	0.883	0.549	0	2	IL32
CD2471	0	1.23385	0.869	0.437	0	2	CD247
S1PR51	0	1.22982	0.54	0.112	0	2	S1PR5
FCRL61	0	1.2296	0.519	0.1	0	2	FCRL6
EFHD21	0	1.21113	0.915	0.505	0	2	EFHD2
TRBC11	0	1.17927	0.677	0.309	0	2	TRBC1
ABHD17A1	0	1.17912	0.864	0.491	0	2	ABHD17A
KLRC3	0	1.16591	0.349	0.021	0	2	KLRC3
C12orf751	0	1.15901	0.624	0.211	0	2	C12orf75
HCST1	0	1.15317	0.935	0.667	0	2	HCST
ARL4C1	0	1.14487	0.929	0.546	0	2	ARL4C
MATK1	0	1.10615	0.62	0.176	0	2	MATK
RUNX31	0	1.10319	0.745	0.342	0	2	RUNX3
PYHIN11	0	1.09646	0.655	0.24	0	2	PYHIN1
LITAF1	0	1.09469	0.82	0.482	0	2	LITAF
PLEK1	0	1.06821	0.792	0.407	0	2	PLEK
TGFBR31	0	1.06681	0.508	0.142	0	2	TGFBR3
SYNE11	0	1.06572	0.752	0.362	0	2	SYNE1
PRSS231	0	1.04382	0.456	0.093	0	2	PRSS23
IFITM21	0	1.03847	0.914	0.678	0	2	IFITM2
PTMS	0	1.03247	0.353	0.075	0	2	PTMS
IFITM11	0	1.02729	0.748	0.46	0	2	IFITM1
SAMD31	0	1.0222	0.624	0.229	0	2	SAMD3
SYNE21	0	1.00514	0.819	0.438	0	2	SYNE2
KLRG1	0	1.0039	0.533	0.196	0	2	KLRG1
CEP781	0	1.00191	0.473	0.147	0	2	CEP78
TTC381	0	0.99739	0.447	0.102	0	2	TTC38
CD631	0	0.989115	0.75	0.445	0	2	CD63
SLC9A3R11	0	0.988491	0.726	0.418	0	2	SLC9A3R1
APMAP1	0	0.980242	0.565	0.216	0	2	APMAP
APOBEC3G1	0	0.972606	0.593	0.271	0	2	APOBEC3G
TPST21	0	0.96192	0.579	0.237	0	2	TPST2
C1orf211	0	0.953391	0.455	0.107	0	2	C1orf21
TIGIT	0	0.952668	0.359	0.086	0	2	TIGIT
CD811	0	0.940412	0.821	0.507	0	2	CD81
CCL4L2	0	0.929474	0.255	0.035	0	2	CCL4L2
ID21	0	0.926088	0.628	0.316	0	2	ID2
ZAP701	0	0.923081	0.62	0.284	0	2	ZAP70
KLRK11	0	0.920879	0.36	0.121	0	2	KLRK1
CD991	0	0.897468	0.895	0.625	0	2	CD99
KIR3DL11	0	0.892826	0.244	0.032	0	2	KIR3DL1
PPP2R5C	0	0.891981	0.756	0.473	0	2	PPP2R5C
CLIC31	0	0.88831	0.466	0.135	0	2	CLIC3
LYAR	0	0.884353	0.547	0.237	0	2	LYAR
RARRES31	0	0.868917	0.492	0.283	0	2	RARRES3
SH2D2A1	0	0.866306	0.418	0.135	0	2	SH2D2A
SPON21	0	0.865175	0.532	0.157	0	2	SPON2
PTGDR1	0	0.864296	0.406	0.102	0	2	PTGDR
LAG3	0	0.862188	0.289	0.046	0	2	LAG3
NCR31	0	0.855464	0.384	0.111	0	2	NCR3
HLA-C1	0	0.853172	1	0.985	0	2	HLA-C
HLA-B1	0	0.843676	1	0.991	0	2	HLA-B
MYBL11	0	0.823329	0.497	0.176	0	2	MYBL1
CALM11	0	0.813568	0.979	0.869	0	2	CALM1
ZBTB38	0	0.804766	0.493	0.237	0	2	ZBTB38
SPN1	0	0.804338	0.65	0.381	0	2	SPN
DUSP21	0	0.802763	0.344	0.136	0	2	DUSP2
CD3E1	0	0.798435	0.857	0.529	0	2	CD3E
CD300A1	0	0.7942	0.454	0.189	0	2	CD300A
EOMES1	0	0.792859	0.305	0.071	0	2	EOMES
CHST121	0	0.787931	0.47	0.188	0	2	CHST12
CTSC1	0	0.781623	0.678	0.399	0	2	CTSC
ASCL21	0	0.777168	0.319	0.102	0	2	ASCL2
SYNGR1	0	0.776182	0.274	0.065	0	2	SYNGR1
IL2RB1	0	0.772693	0.499	0.16	0	2	IL2RB
ITGAL1	0	0.77172	0.621	0.358	0	2	ITGAL
SYTL31	0	0.765217	0.501	0.213	0	2	SYTL3
B2M1	0	0.764782	1	0.996	0	2	B2M
CTB-91J4.1	0	0.764516	0.152	0.021	0	2	CTB-91J4.1
RASSF11	0	0.757319	0.449	0.214	0	2	RASSF1
KLRC11	0	0.753954	0.181	0.046	0	2	KLRC1
PRKCH1	0	0.753557	0.662	0.355	0	2	PRKCH
ARPC5L1	0	0.752395	0.527	0.285	0	2	ARPC5L
XCL21	0	0.751109	0.245	0.058	0	2	XCL2
MBP1	0	0.74901	0.775	0.555	0	2	MBP
LAIR21	0	0.747112	0.278	0.077	0	2	LAIR2
PLEKHF11	0	0.7467	0.354	0.103	0	2	PLEKHF1
GNPTAB1	0	0.746672	0.479	0.234	0	2	GNPTAB
LCK	0	0.746078	0.733	0.429	0	2	LCK
PPP2R2B1	0	0.745034	0.33	0.083	0	2	PPP2R2B
STAT41	0	0.741286	0.513	0.24	0	2	STAT4
ABI31	0	0.741222	0.464	0.208	0	2	ABI3
F2R1	0	0.738983	0.295	0.065	0	2	F2R
IL2RG1	0	0.734228	0.816	0.563	0	2	IL2RG
TRGC11	0	0.732818	0.249	0.051	0	2	TRGC1
CALR1	0	0.731663	0.709	0.523	0	2	CALR
HLA-A1	0	0.731436	0.999	0.985	0	2	HLA-A
MXRA7	0	0.727926	0.299	0.077	0	2	MXRA7
CLEC2B1	0	0.725715	0.613	0.376	0	2	CLEC2B
ADRB21	0	0.719567	0.326	0.098	0	2	ADRB2
SUN21	0	0.712462	0.723	0.516	0	2	SUN2
PRDM1	0	0.709101	0.395	0.156	0	2	PRDM1
NCALD1	0	0.70893	0.338	0.108	0	2	NCALD
ITGB71	0	0.706635	0.491	0.26	0	2	ITGB7
MYOM21	0	0.705509	0.182	0.072	0	2	MYOM2
KIR3DL2	0	0.702517	0.177	0.018	0	2	KIR3DL2
AOAH1	0	0.702205	0.639	0.356	0	2	AOAH
SLAMF71	0	0.699329	0.321	0.098	0	2	SLAMF7
GNG21	0	0.693066	0.616	0.373	0	2	GNG2
TSEN541	0	0.688738	0.373	0.148	0	2	TSEN54
SYTL21	0	0.688075	0.32	0.101	0	2	SYTL2
IKZF2	0	0.685903	0.244	0.067	0	2	IKZF2
PFN11	0	0.684978	0.991	0.944	0	2	PFN1
PTPN221	0	0.683929	0.423	0.195	0	2	PTPN22
FLNA1	0	0.676337	0.838	0.634	0	2	FLNA
STOM1	0	0.673408	0.405	0.172	0	2	STOM
DSTN	0	0.673308	0.495	0.288	0	2	DSTN
CD71	0	0.672473	0.702	0.404	0	2	CD7
ATP2B41	0	0.671256	0.443	0.224	0	2	ATP2B4
LPCAT11	0	0.670583	0.397	0.181	0	2	LPCAT1
SSBP4	0	0.663738	0.538	0.333	0	2	SSBP4
CDK2AP21	0	0.660991	0.485	0.288	0	2	CDK2AP2
BHLHE401	0	0.658396	0.305	0.116	0	2	BHLHE40
DTHD11	0	0.656285	0.242	0.052	0	2	DTHD1
RAP1B1	0	0.65593	0.874	0.696	0	2	RAP1B
KIR2DL31	0	0.6469	0.177	0.019	0	2	KIR2DL3
ITGB21	0	0.638861	0.928	0.721	0	2	ITGB2
DHRS71	0	0.637799	0.567	0.363	0	2	DHRS7
PTPN41	0	0.636852	0.548	0.306	0	2	PTPN4
OPTN	0	0.635368	0.497	0.265	0	2	OPTN
CD320	0	0.635195	0.302	0.112	0	2	CD320
HLA-F1	0	0.631624	0.795	0.636	0	2	HLA-F
CD2	0	0.631193	0.613	0.377	0	2	CD2
NCR11	0	0.629619	0.23	0.042	0	2	NCR1
C5orf561	0	0.628319	0.462	0.25	0	2	C5orf56
CYBA1	0	0.628319	0.987	0.906	0	2	CYBA
ANXA61	0	0.627979	0.682	0.484	0	2	ANXA6
BIN21	0	0.626873	0.772	0.575	0	2	BIN2
C9orf1421	0	0.622808	0.38	0.223	0	2	C9orf142
RASAL31	0	0.621312	0.486	0.283	0	2	RASAL3
CD1601	0	0.621232	0.226	0.052	0	2	CD160
TFDP21	0	0.619446	0.384	0.169	0	2	TFDP2
MYL12A1	0	0.617223	0.959	0.873	0	2	MYL12A
LLGL21	0	0.613789	0.29	0.096	0	2	LLGL2
UBB1	0	0.610867	0.856	0.709	0	2	UBB
COL6A2	0	0.60976	0.196	0.051	0	2	COL6A2
KLRB11	0	0.608254	0.425	0.187	0	2	KLRB1
PDIA31	0	0.605927	0.725	0.552	0	2	PDIA3
CLIC11	0	0.605416	0.886	0.716	0	2	CLIC1
NCAM11	0	0.602603	0.231	0.045	0	2	NCAM1
GTF3C11	0	0.600705	0.316	0.143	0	2	GTF3C1

## Sheet: Cluster3
	p_val	avg_log2FC	pct.1	pct.2	p_val_adj	cluster	gene
GZMH2	0	2.49806	0.977	0.19	0	3	GZMH
CD8A	0	2.31422	0.881	0.153	0	3	CD8A
CCL52	0	1.9306	0.998	0.326	0	3	CCL5
NKG72	0	1.8923	0.999	0.331	0	3	NKG7
FGFBP22	0	1.8682	0.915	0.188	0	3	FGFBP2
CD8B	0	1.80849	0.756	0.132	0	3	CD8B
KLRD12	0	1.60304	0.849	0.204	0	3	KLRD1
GZMA2	0	1.5358	0.926	0.272	0	3	GZMA
CD3G	0	1.48495	0.88	0.39	0	3	CD3G
KLRK12	0	1.40153	0.497	0.112	0	3	KLRK1
KLRG11	0	1.39478	0.705	0.185	0	3	KLRG1
CD21	0	1.38238	0.83	0.363	0	3	CD2
CST72	0	1.38131	0.968	0.291	0	3	CST7
CD3D1	0	1.3806	0.923	0.438	0	3	CD3D
GNLY2	0	1.31458	0.871	0.263	0	3	GNLY
IL321	0	1.29796	0.987	0.542	0	3	IL32
CTSW2	0	1.27933	0.867	0.306	0	3	CTSW
ZNF683	0	1.26103	0.305	0.025	0	3	ZNF683
GZMM2	0	1.23312	0.871	0.351	0	3	GZMM
TRGC22	0	1.2297	0.491	0.128	0	3	TRGC2
GZMB2	0	1.22706	0.862	0.206	0	3	GZMB
CCL42	0	1.1831	0.66	0.163	0	3	CCL4
C12orf752	0	1.18249	0.658	0.208	0	3	C12orf75
HCST2	0	1.12812	0.935	0.667	0	3	HCST
ADGRG12	0	1.11791	0.568	0.124	0	3	ADGRG1
FCRL62	0	1.09235	0.503	0.101	0	3	FCRL6
CX3CR12	0	1.08685	0.68	0.23	0	3	CX3CR1
ITGB1	0	1.0637	0.736	0.419	0	3	ITGB1
CD52	0	1.05359	0.987	0.829	0	3	CD52
TRG-AS11	0	1.03521	0.541	0.217	0	3	TRG-AS1
PRF12	0	1.01852	0.904	0.27	0	3	PRF1
PLAAT4	0	1.00299	0.482	0.224	0	3	PLAAT4
THEMIS	0	1.00171	0.537	0.19	0	3	THEMIS
TRAC	0	0.993861	0.681	0.345	0	3	TRAC
SAMD32	0	0.985913	0.634	0.228	0	3	SAMD3
PLEK2	0	0.961686	0.79	0.407	0	3	PLEK
CTB-91J4.11	0	0.943533	0.178	0.02	0	3	CTB-91J4.1
PPP2R5C1	0	0.93146	0.789	0.471	0	3	PPP2R5C
APOBEC3G2	0	0.923179	0.605	0.27	0	3	APOBEC3G
PRSS232	0	0.922879	0.427	0.095	0	3	PRSS23
PYHIN12	0	0.920311	0.633	0.242	0	3	PYHIN1
ABHD17A2	0	0.918363	0.829	0.493	0	3	ABHD17A
LYAR1	0	0.909843	0.579	0.235	0	3	LYAR
CD3E2	0	0.908027	0.93	0.524	0	3	CD3E
TGFBR32	0	0.899224	0.478	0.144	0	3	TGFBR3
CD992	0	0.897393	0.898	0.624	0	3	CD99
PATL2	0	0.89301	0.373	0.105	0	3	PATL2
ARL4C2	0	0.888546	0.909	0.547	0	3	ARL4C
SEPTIN7	0	0.883384	0.522	0.321	0	3	SEPTIN7
SYNE22	0	0.868482	0.813	0.438	0	3	SYNE2
CLEC2D	0	0.858439	0.751	0.445	0	3	CLEC2D
MYBL12	0	0.854388	0.505	0.175	0	3	MYBL1
TBX212	0	0.852932	0.466	0.131	0	3	TBX21
SYNE12	0	0.849029	0.717	0.364	0	3	SYNE1
B2M2	0	0.837551	1	0.996	0	3	B2M
HOPX2	0	0.835193	0.597	0.205	0	3	HOPX
C1orf212	0	0.814988	0.429	0.108	0	3	C1orf21
MATK2	0	0.805541	0.549	0.181	0	3	MATK
CALM12	0	0.798695	0.983	0.868	0	3	CALM1
HLA-C2	0	0.791814	1	0.985	0	3	HLA-C
LITAF2	0	0.786325	0.774	0.485	0	3	LITAF
EFHD22	0	0.759389	0.872	0.508	0	3	EFHD2
RUNX32	0	0.75808	0.68	0.346	0	3	RUNX3
ID22	0	0.757879	0.603	0.317	0	3	ID2
CLEC2B2	0	0.755254	0.636	0.374	0	3	CLEC2B
CHST122	0	0.753714	0.479	0.187	0	3	CHST12
S1PR52	0	0.751562	0.434	0.119	0	3	S1PR5
CD812	0	0.743744	0.805	0.508	0	3	CD81
LINC01871	0	0.73978	0.278	0.054	0	3	LINC01871
ADRB22	0	0.73352	0.348	0.097	0	3	ADRB2
YWHAQ	0	0.72963	0.618	0.374	0	3	YWHAQ
ASCL22	0	0.724814	0.323	0.102	0	3	ASCL2
TLE5	0	0.724746	0.512	0.314	0	3	TLE5
CTSC2	0	0.72325	0.678	0.399	0	3	CTSC
LIME1	0	0.722978	0.545	0.286	0	3	LIME1
SLC9A3R12	0	0.721588	0.672	0.421	0	3	SLC9A3R1
ZBTB381	0	0.719751	0.485	0.238	0	3	ZBTB38
RORA	0	0.714095	0.665	0.343	0	3	RORA
CYTOR	0	0.704564	0.297	0.092	0	3	CYTOR
PAXX	0	0.697905	0.356	0.16	0	3	PAXX
PTMS1	0	0.696183	0.277	0.08	0	3	PTMS
CRIP1	0	0.68676	0.715	0.483	0	3	CRIP1
ITGAL2	0	0.68666	0.617	0.358	0	3	ITGAL
SPN2	0	0.684037	0.636	0.382	0	3	SPN
LCK1	0	0.677691	0.737	0.429	0	3	LCK
RAP1B2	0	0.674039	0.885	0.695	0	3	RAP1B
RESF1	0	0.671704	0.414	0.244	0	3	RESF1
TRBC2	0	0.66942	0.717	0.461	0	3	TRBC2
SH3BGRL3	0	0.667002	0.995	0.919	0	3	SH3BGRL3
TPST22	0	0.664911	0.498	0.243	0	3	TPST2
MXRA71	0	0.664447	0.28	0.078	0	3	MXRA7
BATF	0	0.663473	0.341	0.121	0	3	BATF
PPP2R2B2	0	0.663139	0.312	0.084	0	3	PPP2R2B
MALAT1	0	0.661137	1	0.998	0	3	MALAT1
HLA-B2	0	0.657882	1	0.991	0	3	HLA-B
MYL12A2	0	0.655451	0.968	0.872	0	3	MYL12A
PLEKHF12	0	0.651587	0.342	0.104	0	3	PLEKHF1
DSTN1	0	0.650674	0.5	0.288	0	3	DSTN
SSBP41	0	0.641364	0.553	0.332	0	3	SSBP4
CALR2	0	0.633606	0.697	0.524	0	3	CALR
S100A4	0	0.63008	0.991	0.806	0	3	S100A4
LINC02446	0	0.622694	0.152	0.03	0	3	LINC02446
MIAT	0	0.621987	0.256	0.059	0	3	MIAT
ANXA1	0	0.621305	0.881	0.622	0	3	ANXA1
PRDM11	0	0.619546	0.382	0.157	0	3	PRDM1
MYL12B	0	0.613514	0.898	0.759	0	3	MYL12B
LAT	0	0.613341	0.575	0.321	0	3	LAT
TRIR	0	0.612997	0.474	0.311	0	3	TRIR
IL2RG2	0	0.609698	0.803	0.564	0	3	IL2RG
TTC16	0	0.609693	0.221	0.037	0	3	TTC16
DUSP22	0	0.607868	0.313	0.138	0	3	DUSP2
KLRC4	0	0.604368	0.213	0.033	0	3	KLRC4
FLNA2	0	0.60253	0.844	0.633	0	3	FLNA

## Sheet: Cluster4
	p_val	avg_log2FC	pct.1	pct.2	p_val_adj	cluster	gene
LYZ	0	2.81041	1	0.327	0	4	LYZ
S100A9	0	2.65149	1	0.317	0	4	S100A9
VCAN	0	2.52911	0.996	0.197	0	4	VCAN
S100A8	0	2.43142	0.999	0.241	0	4	S100A8
FCN1	0	2.27349	0.994	0.225	0	4	FCN1
CD14	0	2.1595	0.94	0.155	0	4	CD14
MNDA	0	2.15014	0.962	0.203	0	4	MNDA
CTSS	0	2.0858	0.998	0.499	0	4	CTSS
S100A12	0	1.98407	0.887	0.126	0	4	S100A12
MS4A6A	0	1.96736	0.919	0.161	0	4	MS4A6A
LGALS2	0	1.92515	0.796	0.109	0	4	LGALS2
CST3	0	1.89592	1	0.278	0	4	CST3
AC020656.1	0	1.87109	0.388	0.068	0	4	AC020656.1
TKT	0	1.8475	0.979	0.427	0	4	TKT
CEBPD	0	1.83041	0.954	0.255	0	4	CEBPD
CSF3R	0	1.82438	0.909	0.159	0	4	CSF3R
GRN	0	1.80038	0.954	0.264	0	4	GRN
FGL2	0	1.7337	0.886	0.237	0	4	FGL2
TYROBP1	0	1.73122	1	0.389	0	4	TYROBP
NCF2	0	1.72841	0.901	0.183	0	4	NCF2
NEAT1	0	1.72255	0.973	0.638	0	4	NEAT1
CD36	0	1.69929	0.801	0.134	0	4	CD36
CYBB	0	1.6844	0.905	0.238	0	4	CYBB
CSTA	0	1.66828	0.822	0.138	0	4	CSTA
GPX1	0	1.66731	0.605	0.275	0	4	GPX1
TYMP	0	1.66504	0.952	0.28	0	4	TYMP
APLP2	0	1.65507	0.929	0.315	0	4	APLP2
TNFAIP2	0	1.63917	0.866	0.165	0	4	TNFAIP2
PSAP	0	1.62108	0.997	0.51	0	4	PSAP
BRI3	0	1.60273	0.961	0.405	0	4	BRI3
AP1S2	0	1.59881	0.883	0.297	0	4	AP1S2
AIF1	0	1.59763	0.98	0.29	0	4	AIF1
TMEM176B	0	1.58754	0.666	0.105	0	4	TMEM176B
FTL	0	1.58358	1	0.969	0	4	FTL
CPVL	0	1.56983	0.821	0.15	0	4	CPVL
SPI1	0	1.56104	0.939	0.236	0	4	SPI1
PLXDC2	0	1.56036	0.857	0.175	0	4	PLXDC2
IFI30	0	1.55468	0.512	0.122	0	4	IFI30
LRP1	0	1.54561	0.792	0.139	0	4	LRP1
LGALS3	0	1.53057	0.863	0.22	0	4	LGALS3
KCTD12	0	1.52997	0.714	0.121	0	4	KCTD12
TSPO	0	1.52684	0.985	0.571	0	4	TSPO
CFD	0	1.5234	0.866	0.184	0	4	CFD
FOS	0	1.51447	0.689	0.143	0	4	FOS
FCGRT	0	1.50275	0.872	0.242	0	4	FCGRT
BLVRB	0	1.48293	0.796	0.185	0	4	BLVRB
RNF130	0	1.48102	0.906	0.267	0	4	RNF130
MPEG1	0	1.46868	0.767	0.171	0	4	MPEG1
CLEC12A	0	1.46377	0.729	0.143	0	4	CLEC12A
TALDO1	0	1.45926	0.932	0.411	0	4	TALDO1
CD68	0	1.45044	0.854	0.179	0	4	CD68
SERPINA1	0	1.44155	0.912	0.183	0	4	SERPINA1
S100A6	0	1.43356	1	0.838	0	4	S100A6
TGFBI	0	1.41678	0.726	0.129	0	4	TGFBI
DUSP6	0	1.4137	0.681	0.142	0	4	DUSP6
CFP	0	1.40201	0.812	0.176	0	4	CFP
GSTP1	0	1.37836	0.978	0.582	0	4	GSTP1
S100A11	0	1.37532	0.996	0.649	0	4	S100A11
JAML	0	1.35366	0.821	0.235	0	4	JAML
VMP1	0	1.34859	0.838	0.33	0	4	VMP1
DMXL2	0	1.34039	0.752	0.154	0	4	DMXL2
VIM	0	1.33874	0.998	0.869	0	4	VIM
CLEC7A	0	1.3309	0.735	0.146	0	4	CLEC7A
COTL1	0	1.3299	0.993	0.537	0	4	COTL1
FPR1	0	1.32953	0.682	0.113	0	4	FPR1
LST1	0	1.3228	0.953	0.266	0	4	LST1
S100A10	0	1.31849	0.988	0.751	0	4	S100A10
IGSF6	0	1.31096	0.71	0.143	0	4	IGSF6
FTH1	0	1.31049	1	0.966	0	4	FTH1
RAB31	0	1.30201	0.755	0.164	0	4	RAB31
NCF1	0	1.29945	0.849	0.318	0	4	NCF1
SLC11A1	0	1.2947	0.731	0.149	0	4	SLC11A1
LGALS1	0	1.2899	0.971	0.482	0	4	LGALS1
CD302	0	1.28757	0.571	0.097	0	4	CD302
STXBP2	0	1.28535	0.77	0.217	0	4	STXBP2
IRAK3	0	1.27478	0.729	0.145	0	4	IRAK3
PGD	0	1.272	0.733	0.176	0	4	PGD
CTSB	0	1.26904	0.808	0.25	0	4	CTSB
TIMP2	0	1.26397	0.706	0.137	0	4	TIMP2
CTSZ	0	1.26331	0.869	0.299	0	4	CTSZ
SLC7A7	0	1.26082	0.697	0.129	0	4	SLC7A7
CPPED1	0	1.25984	0.736	0.169	0	4	CPPED1
RGS2	0	1.25502	0.651	0.147	0	4	RGS2
ALDH2	0	1.25352	0.609	0.094	0	4	ALDH2
TNFSF13B	0	1.2523	0.73	0.164	0	4	TNFSF13B
PLBD1	0	1.2453	0.657	0.112	0	4	PLBD1
GAPDH	0	1.24375	0.996	0.871	0	4	GAPDH
PYCARD	0	1.24286	0.908	0.388	0	4	PYCARD
CD93	0	1.2306	0.597	0.096	0	4	CD93
OGFRL1	0	1.22711	0.726	0.188	0	4	OGFRL1
C10orf11	0	1.22477	0.486	0.109	0	4	C10orf11
MEGF9	0	1.22112	0.757	0.211	0	4	MEGF9
GAS7	0	1.21335	0.686	0.152	0	4	GAS7
SLC8A1	0	1.20399	0.66	0.138	0	4	SLC8A1
RAB11FIP1	0	1.19449	0.76	0.241	0	4	RAB11FIP1
CAPG	0	1.19296	0.717	0.186	0	4	CAPG
FCER1G1	0	1.17725	0.947	0.302	0	4	FCER1G
PRAM1	0	1.1757	0.66	0.127	0	4	PRAM1
CCDC88A	0	1.17529	0.661	0.163	0	4	CCDC88A
LRRK2	0	1.17434	0.683	0.15	0	4	LRRK2
NAIP	0	1.17182	0.645	0.139	0	4	NAIP
RBM47	0	1.16747	0.604	0.116	0	4	RBM47
TMEM176A	0	1.16535	0.484	0.067	0	4	TMEM176A
CDA	0	1.15943	0.578	0.094	0	4	CDA
ANXA2	0	1.15674	0.902	0.436	0	4	ANXA2
HCK	0	1.14667	0.729	0.165	0	4	HCK
ARHGAP26	0	1.14569	0.802	0.298	0	4	ARHGAP26
CTSD1	0	1.14314	0.882	0.409	0	4	CTSD
PTPRE	0	1.1349	0.781	0.254	0	4	PTPRE
ASGR1	0	1.13444	0.577	0.086	0	4	ASGR1
IL17RA	0	1.13426	0.754	0.248	0	4	IL17RA
CTSH	0	1.13345	0.721	0.203	0	4	CTSH
GABARAP	0	1.13227	0.939	0.598	0	4	GABARAP
PTAFR	0	1.1272	0.564	0.085	0	4	PTAFR
RAB32	0	1.12656	0.63	0.114	0	4	RAB32
NUP214	0	1.12603	0.748	0.244	0	4	NUP214
CRTAP	0	1.12448	0.694	0.205	0	4	CRTAP
LILRB3	0	1.11875	0.599	0.11	0	4	LILRB3
TBXAS1	0	1.11397	0.74	0.199	0	4	TBXAS1
LTA4H	0	1.10111	0.762	0.285	0	4	LTA4H
DPYD	0	1.10096	0.883	0.442	0	4	DPYD
FOLR3	0	1.10047	0.329	0.042	0	4	FOLR3
FGR	0	1.09501	0.863	0.316	0	4	FGR
PID1	0	1.0925	0.471	0.082	0	4	PID1
F13A1	0	1.08303	0.488	0.066	0	4	F13A1
EMILIN2	0	1.07945	0.633	0.138	0	4	EMILIN2
GCA	0	1.07599	0.648	0.17	0	4	GCA
ZEB2	0	1.07031	0.942	0.453	0	4	ZEB2
S100A41	0	1.06974	1	0.805	0	4	S100A4
NPC2	0	1.06753	0.85	0.344	0	4	NPC2
ANXA5	0	1.06413	0.824	0.347	0	4	ANXA5
ZNF385A	0	1.06108	0.555	0.1	0	4	ZNF385A
RXRA	0	1.06076	0.628	0.138	0	4	RXRA
SDCBP	0	1.05281	0.748	0.304	0	4	SDCBP
ASAH1	0	1.05183	0.79	0.308	0	4	ASAH1
PLCB1	0	1.04495	0.583	0.199	0	4	PLCB1
C19orf38	0	1.04432	0.587	0.118	0	4	C19orf38
PILRA	0	1.04184	0.625	0.129	0	4	PILRA
AGTRAP	0	1.03858	0.723	0.242	0	4	AGTRAP
CD300E	0	1.02703	0.544	0.107	0	4	CD300E
QKI	0	1.02472	0.798	0.314	0	4	QKI
SAT1	0	1.0234	0.943	0.466	0	4	SAT1
LILRB2	0	1.02301	0.669	0.144	0	4	LILRB2
H2AFY	0	1.01649	0.813	0.364	0	4	H2AFY
BACH1	0	1.01567	0.733	0.241	0	4	BACH1
AHNAK	0	1.01366	0.98	0.726	0	4	AHNAK
RAC1	0	1.01198	0.924	0.539	0	4	RAC1
EVI2B	0	1.00936	0.704	0.371	0	4	EVI2B
RBP7	0	1.00713	0.489	0.08	0	4	RBP7
LY86	0	1.0034	0.632	0.16	0	4	LY86
MYO1F	0	1.00308	0.914	0.465	0	4	MYO1F
RASSF2	0	1.00242	0.641	0.175	0	4	RASSF2
MYADM	0	1.0005	0.621	0.222	0	4	MYADM
SYK	0	0.998522	0.755	0.24	0	4	SYK
SAMHD1	0	0.998302	0.941	0.589	0	4	SAMHD1
TNFRSF1B	0	0.992957	0.856	0.371	0	4	TNFRSF1B
CYP1B1	0	0.992572	0.427	0.068	0	4	CYP1B1
FCGR2A	0	0.975596	0.531	0.105	0	4	FCGR2A
AHR	0	0.97381	0.548	0.14	0	4	AHR
NUMB	0	0.972841	0.709	0.247	0	4	NUMB
PLEKHO1	0	0.97001	0.757	0.301	0	4	PLEKHO1
OAZ1	0	0.967683	0.996	0.868	0	4	OAZ1
NRG1	0	0.96627	0.36	0.038	0	4	NRG1
ATP6V1B2	0	0.96304	0.611	0.176	0	4	ATP6V1B2
ATP6V0B	0	0.961994	0.813	0.387	0	4	ATP6V0B
SULF2	0	0.96091	0.582	0.143	0	4	SULF2
SERPINB1	0	0.953593	0.849	0.468	0	4	SERPINB1
ZNF467	0	0.941748	0.469	0.077	0	4	ZNF467
LILRA5	0	0.940561	0.544	0.118	0	4	LILRA5
MGST1	0	0.940081	0.442	0.051	0	4	MGST1
ZSWIM6	0	0.937354	0.594	0.181	0	4	ZSWIM6
RTN3	0	0.935489	0.683	0.241	0	4	RTN3
FBXL5	0	0.935214	0.742	0.291	0	4	FBXL5
PICALM	0	0.925931	0.773	0.327	0	4	PICALM
CD44	0	0.924122	0.915	0.62	0	4	CD44
CEBPB	0	0.922034	0.754	0.317	0	4	CEBPB
NCOA4	0	0.920983	0.736	0.3	0	4	NCOA4
C10orf54	0	0.919315	0.543	0.281	0	4	C10orf54
LYST	0	0.914814	0.814	0.34	0	4	LYST
NAGK	0	0.914595	0.653	0.223	0	4	NAGK
PECAM1	0	0.913013	0.725	0.222	0	4	PECAM1
MARCKS	0	0.911942	0.525	0.15	0	4	MARCKS
BST1	0	0.909004	0.469	0.071	0	4	BST1
CREG1	0	0.906065	0.488	0.098	0	4	CREG1
TRPS1	0	0.904039	0.559	0.162	0	4	TRPS1
VSIR	0	0.899897	0.373	0.159	0	4	VSIR
OSCAR	0	0.899177	0.473	0.083	0	4	OSCAR
CREB5	0	0.896994	0.44	0.063	0	4	CREB5
KCNE3	0	0.896727	0.457	0.071	0	4	KCNE3
SLC43A2	0	0.893762	0.526	0.116	0	4	SLC43A2
PYGL	0	0.892501	0.466	0.074	0	4	PYGL
CD33	0	0.891025	0.467	0.079	0	4	CD33
AP2S1	0	0.889479	0.792	0.376	0	4	AP2S1
DPYSL2	0	0.886832	0.493	0.117	0	4	DPYSL2
MS4A7	0	0.886758	0.569	0.125	0	4	MS4A7
TLR4	0	0.886468	0.459	0.081	0	4	TLR4
NOTCH2	0	0.885452	0.639	0.209	0	4	NOTCH2
CNPY3	0	0.885325	0.788	0.364	0	4	CNPY3
2001-03-01	0	0.884794	0.722	0.235	0	4	2001-03-01
CD163	0	0.884474	0.42	0.05	0	4	CD163
ARRB2	0	0.880729	0.826	0.41	0	4	ARRB2
THEMIS2	0	0.878622	0.637	0.204	0	4	THEMIS2
POU2F2	0	0.876299	0.702	0.307	0	4	POU2F2
CLEC4A	0	0.87187	0.459	0.081	0	4	CLEC4A
UBE2D1	0	0.871336	0.569	0.174	0	4	UBE2D1
ZNF106	0	0.870046	0.702	0.305	0	4	ZNF106
KLF10	0	0.868333	0.492	0.13	0	4	KLF10
PKM	0	0.866715	0.865	0.5	0	4	PKM
SRGN1	0	0.865783	0.961	0.649	0	4	SRGN
TTC7A	0	0.864758	0.52	0.15	0	4	TTC7A
PPT1	0	0.864177	0.595	0.204	0	4	PPT1
YBX3	0	0.863287	0.625	0.202	0	4	YBX3
SULT1A1	0	0.863024	0.463	0.103	0	4	SULT1A1
KIF13A	0	0.86076	0.435	0.08	0	4	KIF13A
NFAM1	0	0.860625	0.457	0.079	0	4	NFAM1
GNAQ	0	0.858149	0.616	0.202	0	4	GNAQ
LILRA2	0	0.856685	0.476	0.095	0	4	LILRA2
SLCO3A1	0	0.854948	0.64	0.239	0	4	SLCO3A1
GRINA	0	0.854849	0.577	0.179	0	4	GRINA
ARPC1B	0	0.85321	0.897	0.616	0	4	ARPC1B
CLEC4E	0	0.852565	0.395	0.046	0	4	CLEC4E
ZYX	0	0.851524	0.779	0.373	0	4	ZYX
CHN2	0	0.84918	0.425	0.117	0	4	CHN2
HNMT	0	0.847781	0.429	0.071	0	4	HNMT
SNX10	0	0.846472	0.611	0.205	0	4	SNX10
LMO2	0	0.84623	0.512	0.114	0	4	LMO2
LRRC25	0	0.841988	0.551	0.119	0	4	LRRC25
PLXNB2	0	0.841914	0.474	0.097	0	4	PLXNB2
GLIPR1	0	0.840564	0.762	0.39	0	4	GLIPR1
SCPEP1	0	0.839231	0.544	0.161	0	4	SCPEP1
GNAI2	0	0.839069	0.966	0.71	0	4	GNAI2
RILPL2	0	0.836023	0.626	0.237	0	4	RILPL2
TET2	0	0.835327	0.631	0.214	0	4	TET2
GAB2	0	0.835186	0.427	0.107	0	4	GAB2
ALDOA	0	0.834681	0.654	0.468	0	4	ALDOA
EVI5	0	0.833688	0.486	0.118	0	4	EVI5
IL13RA1	0	0.832357	0.436	0.071	0	4	IL13RA1
SOD2	0	0.831926	0.672	0.295	0	4	SOD2
RAB3D	0	0.829044	0.428	0.071	0	4	RAB3D
STX11	0	0.826587	0.522	0.14	0	4	STX11
IFNGR2	0	0.82347	0.611	0.208	0	4	IFNGR2
ATP6V0D1	0	0.820672	0.657	0.259	0	4	ATP6V0D1
TNFSF13	0	0.819625	0.454	0.091	0	4	TNFSF13
RNASE6	0	0.819015	0.5	0.114	0	4	RNASE6
METTL9	0	0.8176	0.689	0.323	0	4	METTL9
ATG7	0	0.81551	0.534	0.177	0	4	ATG7
CD86	0	0.81507	0.493	0.118	0	4	CD86
IER3	0	0.81114	0.392	0.071	0	4	IER3
ENTPD1	0	0.810568	0.462	0.103	0	4	ENTPD1
MSRB1	0	0.80625	0.461	0.107	0	4	MSRB1
RASSF4	0	0.805712	0.499	0.117	0	4	RASSF4
SHTN1	0	0.80434	0.403	0.07	0	4	SHTN1
COMT	0	0.804203	0.603	0.238	0	4	COMT
SIRPA	0	0.803765	0.413	0.061	0	4	SIRPA
CD4	0	0.802581	0.632	0.235	0	4	CD4
STAB1	0	0.802383	0.388	0.055	0	4	STAB1
GLIPR2	0	0.798699	0.663	0.275	0	4	GLIPR2
PLAUR	0	0.796423	0.433	0.095	0	4	PLAUR
MCTP1	0	0.795711	0.452	0.102	0	4	MCTP1
CYP27A1	0	0.795478	0.314	0.044	0	4	CYP27A1
LRRFIP1	0	0.794294	0.936	0.665	0	4	LRRFIP1
MAML3	0	0.792396	0.409	0.101	0	4	MAML3
PRKCD	0	0.789005	0.502	0.142	0	4	PRKCD
BAZ2B	0	0.787647	0.574	0.197	0	4	BAZ2B
KIAA0930	0	0.787374	0.48	0.122	0	4	KIAA0930
TNFSF10	0	0.786478	0.602	0.254	0	4	TNFSF10
BNIP3L	0	0.785138	0.635	0.257	0	4	BNIP3L
CUX1	0	0.782674	0.661	0.257	0	4	CUX1
ADA2	0	0.776604	0.329	0.087	0	4	ADA2
RTN1	0	0.775732	0.379	0.075	0	4	RTN1
SPTLC2	0	0.774336	0.575	0.198	0	4	SPTLC2
PGLS	0	0.774175	0.761	0.397	0	4	PGLS
GRB2	0	0.773529	0.866	0.509	0	4	GRB2
DENND1A	0	0.773312	0.507	0.167	0	4	DENND1A
FES	0	0.771671	0.45	0.094	0	4	FES
RP11-1143G9.4	0	0.769008	0.248	0.038	0	4	RP11-1143G9.4
P2RY13	0	0.768593	0.394	0.072	0	4	P2RY13
EIF4A1	0	0.768427	0.508	0.358	0	4	EIF4A1
TLR2	0	0.767507	0.395	0.069	0	4	TLR2
FGD4	0	0.767193	0.428	0.09	0	4	FGD4
FKBP1A	0	0.766742	0.721	0.347	0	4	FKBP1A
SLC24A4	0	0.766451	0.403	0.077	0	4	SLC24A4
ETV6	0	0.766248	0.602	0.246	0	4	ETV6
ZFHX3	0	0.76568	0.385	0.073	0	4	ZFHX3
LYN	0	0.765279	0.842	0.334	0	4	LYN
H3F3A	0	0.764936	0.995	0.914	0	4	H3F3A
PRELID1	0	0.762652	0.863	0.533	0	4	PRELID1
KYNU	0	0.76257	0.455	0.128	0	4	KYNU
CLMN	0	0.76193	0.376	0.057	0	4	CLMN
CSF2RA	0	0.760599	0.4	0.07	0	4	CSF2RA
ARAP1	0	0.75968	0.54	0.179	0	4	ARAP1
FAM49A	0	0.758247	0.545	0.166	0	4	FAM49A
CCR2	0	0.757873	0.364	0.061	0	4	CCR2
EIF4EBP1	0	0.756353	0.447	0.116	0	4	EIF4EBP1
NFE2	0	0.755711	0.379	0.056	0	4	NFE2
GLUL	0	0.755479	0.556	0.195	0	4	GLUL
MEFV	0	0.753581	0.391	0.069	0	4	MEFV
CALM2	0	0.753248	0.893	0.671	0	4	CALM2
ALOX5	0	0.748921	0.542	0.163	0	4	ALOX5
PAK1	0	0.747996	0.468	0.124	0	4	PAK1
LAMTOR1	0	0.746085	0.752	0.402	0	4	LAMTOR1
LACTB	0	0.745511	0.48	0.135	0	4	LACTB
LAMTOR4	0	0.743775	0.881	0.563	0	4	LAMTOR4
C4orf48	0	0.743597	0.58	0.223	0	4	C4orf48
ITGAM1	0	0.741799	0.553	0.171	0	4	ITGAM
C9orf72	0	0.741378	0.48	0.136	0	4	C9orf72
C5AR1	0	0.741128	0.44	0.101	0	4	C5AR1
GLRX	0	0.739744	0.711	0.371	0	4	GLRX
TFEC	0	0.738049	0.398	0.068	0	4	TFEC
ANPEP	0	0.736858	0.352	0.063	0	4	ANPEP
TMEM170B	0	0.736792	0.395	0.069	0	4	TMEM170B
DOCK5	0	0.736395	0.469	0.125	0	4	DOCK5
SBF2	0	0.736289	0.516	0.178	0	4	SBF2
CAST	0	0.735942	0.92	0.65	0	4	CAST
ODF3B	0	0.735544	0.398	0.092	0	4	ODF3B
HK3	0	0.735158	0.396	0.085	0	4	HK3
CHP1	0	0.733582	0.463	0.13	0	4	CHP1
C1orf162	0	0.732315	0.757	0.37	0	4	C1orf162
WDFY3	0	0.731443	0.379	0.073	0	4	WDFY3
CECR1	0	0.73066	0.389	0.161	0	4	CECR1
GLT1D1	0	0.730133	0.346	0.054	0	4	GLT1D1
SPECC1	0	0.72767	0.42	0.101	0	4	SPECC1
ANXA11	0	0.726325	0.91	0.62	0	4	ANXA1
MAN2B1	0	0.72402	0.55	0.199	0	4	MAN2B1
CMIP	0	0.723528	0.587	0.222	0	4	CMIP
WDFY2	0	0.722147	0.527	0.195	0	4	WDFY2
ACAP2	0	0.720674	0.829	0.488	0	4	ACAP2
CD1D	0	0.720588	0.386	0.069	0	4	CD1D
MAP3K3	0	0.72006	0.568	0.212	0	4	MAP3K3
CYFIP1	0	0.71891	0.376	0.07	0	4	CYFIP1
USP15	0	0.718591	0.858	0.548	0	4	USP15
SMARCD3	0	0.716438	0.35	0.058	0	4	SMARCD3
EHBP1L1	0	0.715534	0.592	0.23	0	4	EHBP1L1
ITGB22	0	0.714477	0.975	0.718	0	4	ITGB2
ALDH1A1	0	0.712646	0.302	0.039	0	4	ALDH1A1
LTBR	0	0.712053	0.379	0.069	0	4	LTBR
RETN	0	0.711642	0.253	0.041	0	4	RETN
ATP6V0C	0	0.711511	0.705	0.402	0	4	ATP6V0C
RHOG	0	0.711151	0.768	0.408	0	4	RHOG
TPP1	0	0.710655	0.575	0.227	0	4	TPP1
NLRP12	0	0.709584	0.359	0.051	0	4	NLRP12
PLEC	0	0.70672	0.577	0.24	0	4	PLEC
ZDHHC7	0	0.705779	0.454	0.131	0	4	ZDHHC7
CHST15	0	0.703809	0.394	0.089	0	4	CHST15
HIPK3	0	0.701656	0.575	0.229	0	4	HIPK3
LINC00937	0	0.695641	0.32	0.049	0	4	LINC00937
HLA-DMB	0	0.694217	0.529	0.179	0	4	HLA-DMB
SERP1	0	0.693576	0.921	0.664	0	4	SERP1
MED13L	0	0.693025	0.697	0.319	0	4	MED13L
CCR1	0	0.687713	0.351	0.062	0	4	CCR1
SNX27	0	0.687282	0.486	0.158	0	4	SNX27
ADGRE2	0	0.687154	0.405	0.094	0	4	ADGRE2
GAA	0	0.685345	0.409	0.1	0	4	GAA
SKAP2	0	0.681992	0.573	0.221	0	4	SKAP2
ASGR2	0	0.681739	0.292	0.037	0	4	ASGR2
IL6R	0	0.680833	0.504	0.166	0	4	IL6R
RHOQ	0	0.679497	0.469	0.15	0	4	RHOQ
RNASEK	0	0.678261	0.504	0.371	0	4	RNASEK
IQGAP11	0	0.677615	0.862	0.546	0	4	IQGAP1
PLXNC1	0	0.675056	0.455	0.14	0	4	PLXNC1
SGMS2	0	0.673514	0.301	0.038	0	4	SGMS2
HLA-DRB1	0	0.673365	0.935	0.461	0	4	HLA-DRB1
GNS	0	0.671297	0.461	0.137	0	4	GNS
CASP1	0	0.669364	0.602	0.265	0	4	CASP1
SLC31A2	0	0.668375	0.374	0.081	0	4	SLC31A2
ATP6V1A	0	0.668243	0.448	0.127	0	4	ATP6V1A
ATG16L2	0	0.666709	0.533	0.209	0	4	ATG16L2
S100Z	0	0.666036	0.325	0.066	0	4	S100Z
NACC2	0	0.665768	0.398	0.096	0	4	NACC2
AOAH2	0	0.665626	0.826	0.344	0	4	AOAH
MIS18BP1	0	0.665599	0.652	0.31	0	4	MIS18BP1
NCF4	0	0.66551	0.435	0.125	0	4	NCF4
HEXB	0	0.664212	0.475	0.157	0	4	HEXB
PRKAG2	0	0.661097	0.551	0.227	0	4	PRKAG2
ATP11A	0	0.660316	0.441	0.13	0	4	ATP11A
MBOAT7	0	0.659829	0.406	0.111	0	4	MBOAT7
APAF1	0	0.65968	0.444	0.136	0	4	APAF1
LGALS9	0	0.659503	0.455	0.138	0	4	LGALS9
MCL1	0	0.659424	0.756	0.467	0	4	MCL1
TIMP1	0	0.651517	0.714	0.324	0	4	TIMP1
ARHGEF40	0	0.650109	0.296	0.038	0	4	ARHGEF40
TREM1	0	0.649323	0.297	0.043	0	4	TREM1
UBXN11	0	0.649133	0.455	0.154	0	4	UBXN11
AGO4	0	0.648571	0.464	0.145	0	4	AGO4
CAPZA2	0	0.648022	0.633	0.308	0	4	CAPZA2
BMP2K	0	0.647281	0.431	0.126	0	4	BMP2K
UBE2R2	0	0.647182	0.534	0.221	0	4	UBE2R2
CORO1C	0	0.646649	0.4	0.103	0	4	CORO1C
FKBP15	0	0.646532	0.462	0.15	0	4	FKBP15
DOK3	0	0.645818	0.356	0.074	0	4	DOK3
CCNY	0	0.645638	0.638	0.295	0	4	CCNY
CTNNA1	0	0.643652	0.434	0.126	0	4	CTNNA1
SECTM1	0	0.642222	0.365	0.086	0	4	SECTM1
DIAPH2	0	0.640759	0.521	0.213	0	4	DIAPH2
SLC16A3	0	0.640374	0.447	0.133	0	4	SLC16A3
HLA-DMA	0	0.638235	0.651	0.258	0	4	HLA-DMA
TMEM167A	0	0.638211	0.523	0.223	0	4	TMEM167A
ATP6V1F	0	0.637612	0.703	0.401	0	4	ATP6V1F
GPCPD1	0	0.637461	0.598	0.268	0	4	GPCPD1
TMEM205	0	0.637232	0.426	0.133	0	4	TMEM205
NINJ1	0	0.637132	0.477	0.175	0	4	NINJ1
BLVRA	0	0.636814	0.44	0.144	0	4	BLVRA
TBC1D9	0	0.636384	0.371	0.092	0	4	TBC1D9
MAFB	0	0.636106	0.379	0.095	0	4	MAFB
VAMP8	0	0.635998	0.83	0.543	0	4	VAMP8
EVI2A	0	0.632479	0.478	0.212	0	4	EVI2A
PLD3	0	0.631754	0.491	0.192	0	4	PLD3
CSF1R	0	0.631291	0.471	0.109	0	4	CSF1R
JARID2	0	0.630239	0.555	0.23	0	4	JARID2
FRY	0	0.629231	0.375	0.097	0	4	FRY
DUSP1	0	0.628947	0.607	0.24	0	4	DUSP1
APOBR	0	0.628817	0.408	0.112	0	4	APOBR
MAP3K1	0	0.627628	0.719	0.353	0	4	MAP3K1
TRAPPC5	0	0.627243	0.417	0.227	0	4	TRAPPC5
SH3BGRL31	0	0.627147	0.997	0.919	0	4	SH3BGRL3
MICAL2	0	0.624264	0.347	0.079	0	4	MICAL2
MANBA	0	0.62373	0.492	0.182	0	4	MANBA
LY96	0	0.623698	0.362	0.091	0	4	LY96
HIF1A	0	0.623522	0.551	0.251	0	4	HIF1A
SIRPB2	0	0.623228	0.302	0.049	0	4	SIRPB2
SMCO4	0	0.621388	0.363	0.088	0	4	SMCO4
DAPK1	0	0.619831	0.338	0.087	0	4	DAPK1
GNB2	0	0.619668	0.764	0.436	0	4	GNB2
MPP7	0	0.61898	0.424	0.154	0	4	MPP7
GPX4	0	0.615921	0.839	0.573	0	4	GPX4
WARS	0	0.614431	0.503	0.16	0	4	WARS
DICER1	0	0.614364	0.548	0.237	0	4	DICER1
NRGN	0	0.614347	0.6	0.12	0	4	NRGN
PDXK	0	0.612753	0.435	0.141	0	4	PDXK
IMPA2	0	0.612315	0.329	0.067	0	4	IMPA2
PABPC1	0	0.611693	0.99	0.897	0	4	PABPC1
ACTR2	0	0.611372	0.835	0.595	0	4	ACTR2
NADK	0	0.611013	0.454	0.158	0	4	NADK
MFSD1	0	0.610056	0.486	0.173	0	4	MFSD1
ARPC5	0	0.609555	0.886	0.665	0	4	ARPC5
MYO9B	0	0.607393	0.632	0.317	0	4	MYO9B
NUDT16	0	0.606618	0.394	0.113	0	4	NUDT16
ATP2B1	0	0.605351	0.686	0.372	0	4	ATP2B1
RNF149	0	0.604791	0.7	0.375	0	4	RNF149
HEBP2	0	0.604611	0.603	0.3	0	4	HEBP2
CARD16	0	0.603867	0.634	0.326	0	4	CARD16
SPG21	0	0.6034	0.496	0.199	0	4	SPG21
ARRB1	0	0.603355	0.467	0.161	0	4	ARRB1
MGAT1	0	0.602896	0.604	0.281	0	4	MGAT1
ASAP1	0	0.601304	0.528	0.228	0	4	ASAP1
AGTPBP1	0	0.600616	0.6	0.279	0	4	AGTPBP1
CRISPLD2	0	0.600466	0.274	0.036	0	4	CRISPLD2

## Sheet: Cluster5
	p_val	avg_log2FC	pct.1	pct.2	p_val_adj	cluster	gene
TCL1A	0	3.68158	0.924	0.016	0	5	TCL1A
CD79A	0	3.34671	0.979	0.078	0	5	CD79A
IGHM	0	3.25934	0.84	0.049	0	5	IGHM
MS4A1	0	3.10219	0.972	0.076	0	5	MS4A1
AFF3	0	2.8954	0.878	0.104	0	5	AFF3
CD74	0	2.81211	1	0.728	0	5	CD74
FCRL1	0	2.75907	0.78	0.038	0	5	FCRL1
BANK1	0	2.72338	0.922	0.078	0	5	BANK1
IGHD	0	2.69872	0.745	0.023	0	5	IGHD
CD79B	0	2.6168	0.889	0.132	0	5	CD79B
BACH2	0	2.57641	0.787	0.188	0	5	BACH2
LINC00926	0	2.56693	0.804	0.052	0	5	LINC00926
HLA-DRA	0	2.50596	0.998	0.403	0	5	HLA-DRA
HLA-DQA1	0	2.43203	0.912	0.175	0	5	HLA-DQA1
FCER2	0	2.42016	0.709	0.025	0	5	FCER2
RALGPS2	0	2.40062	0.847	0.116	0	5	RALGPS2
FAM129C	0	2.26768	0.557	0.033	0	5	FAM129C
HVCN1	0	2.26725	0.794	0.141	0	5	HVCN1
PLPP5	0	2.21855	0.688	0.076	0	5	PLPP5
MEF2C	0	2.16019	0.829	0.219	0	5	MEF2C
IL4R	0	2.1569	0.675	0.144	0	5	IL4R
CD37	0	2.14084	0.999	0.822	0	5	CD37
HLA-DQB1	0	2.12493	0.895	0.241	0	5	HLA-DQB1
COL19A1	0	2.04926	0.532	0.019	0	5	COL19A1
HLA-DPB1	0	2.03537	0.988	0.533	0	5	HLA-DPB1
IGKC	0	2.00739	0.48	0.099	0	5	IGKC
HLA-DRB5	0	1.96965	0.836	0.306	0	5	HLA-DRB5
HLA-DPA1	0	1.93937	0.982	0.491	0	5	HLA-DPA1
HLA-DRB11	0	1.92189	0.989	0.459	0	5	HLA-DRB1
VPREB3	0	1.89176	0.559	0.03	0	5	VPREB3
CD22	0	1.88814	0.592	0.034	0	5	CD22
PAX5	0	1.85181	0.574	0.035	0	5	PAX5
ADAM28	0	1.80183	0.561	0.061	0	5	ADAM28
SWAP70	0	1.68251	0.625	0.121	0	5	SWAP70
TNFRSF13C	0	1.61854	0.528	0.044	0	5	TNFRSF13C
IGLC2	0	1.61684	0.299	0.039	0	5	IGLC2
KHDRBS2	0	1.59936	0.408	0.028	0	5	KHDRBS2
ADK	0	1.59727	0.686	0.286	0	5	ADK
HLA-DQA2	0	1.59712	0.468	0.092	0	5	HLA-DQA2
FCRLA	0	1.58225	0.461	0.032	0	5	FCRLA
CXCR4	0	1.57389	0.816	0.436	0	5	CXCR4
ZCCHC7	0	1.53634	0.674	0.261	0	5	ZCCHC7
CTD-2215E18.1	0	1.53558	0.319	0.014	0	5	CTD-2215E18.1
FCMR	0	1.51804	0.806	0.364	0	5	FCMR
2011-03-01	0	1.50986	0.729	0.236	0	5	2001-03-01
GNG7	0	1.50003	0.492	0.066	0	5	GNG7
HLA-DMA1	0	1.49691	0.747	0.254	0	5	HLA-DMA
CD19	0	1.49108	0.427	0.027	0	5	CD19
STRBP	0	1.48614	0.521	0.09	0	5	STRBP
CD72	0	1.47325	0.432	0.032	0	5	CD72
STX7	0	1.47066	0.678	0.256	0	5	STX7
SNX2	0	1.44506	0.741	0.326	0	5	SNX2
BLK	0	1.4392	0.481	0.05	0	5	BLK
BIRC3	0	1.43527	0.61	0.216	0	5	BIRC3
BCL11A	0	1.43285	0.51	0.087	0	5	BCL11A
TSPAN13	0	1.43229	0.419	0.019	0	5	TSPAN13
CD40	0	1.39657	0.451	0.056	0	5	CD40
COBLL1	0	1.39073	0.417	0.043	0	5	COBLL1
EAF2	0	1.3895	0.457	0.077	0	5	EAF2
KIAA0226L	0	1.37609	0.357	0.03	0	5	KIAA0226L
HLA-DOB	0	1.36251	0.403	0.025	0	5	HLA-DOB
FCHSD2	0	1.35919	0.598	0.227	0	5	FCHSD2
HLA-DMB1	0	1.35303	0.583	0.176	0	5	HLA-DMB
IGLC3	0	1.34843	0.21	0.022	0	5	IGLC3
YBX31	0	1.33947	0.536	0.209	0	5	YBX3
PCDH9	0	1.33579	0.324	0.012	0	5	PCDH9
BTLA	0	1.33267	0.394	0.043	0	5	BTLA
CAMK2D	0	1.32376	0.585	0.231	0	5	CAMK2D
CYB561A3	0	1.31877	0.5	0.132	0	5	CYB561A3
EBF1	0	1.31218	0.368	0.032	0	5	EBF1
IGLL5	0	1.30088	0.232	0.006	0	5	IGLL5
BLNK	0	1.28792	0.391	0.036	0	5	BLNK
NCF11	0	1.28676	0.824	0.322	0	5	NCF1
JUN	0	1.25538	0.368	0.092	0	5	JUN
OSBPL10	0	1.23828	0.38	0.046	0	5	OSBPL10
RAB30	0	1.22177	0.379	0.051	0	5	RAB30
CDCA7L	0	1.22014	0.38	0.041	0	5	CDCA7L
ITPR1	0	1.21832	0.524	0.184	0	5	ITPR1
SEL1L3	0	1.20001	0.46	0.128	0	5	SEL1L3
PLEKHG1	0	1.19782	0.333	0.028	0	5	PLEKHG1
LTB1	0	1.19687	0.977	0.567	0	5	LTB
IRF8	0	1.16825	0.461	0.114	0	5	IRF8
HDAC9	0	1.14148	0.417	0.128	0	5	HDAC9
BCL7A	0	1.13867	0.323	0.027	0	5	BCL7A
CDK14	0	1.13651	0.346	0.056	0	5	CDK14
PLEKHF2	0	1.12711	0.436	0.12	0	5	PLEKHF2
CIITA	0	1.121	0.423	0.121	0	5	CIITA
PDLIM1	0	1.10322	0.408	0.074	0	5	PDLIM1
TPD52	0	1.1029	0.385	0.083	0	5	TPD52
2003-03-01	0	1.10192	0.305	0.037	0	5	2003-03-01
CXCR5	0	1.1002	0.307	0.028	0	5	CXCR5
SNX29	0	1.09584	0.519	0.204	0	5	SNX29
WDFY4	0	1.09393	0.366	0.082	0	5	WDFY4
ADAM19	0	1.0845	0.365	0.083	0	5	ADAM19
SNX22	0	1.08127	0.3	0.021	0	5	SNX22
LARGE	0	1.07933	0.236	0.018	0	5	LARGE
CD200	0	1.07733	0.266	0.008	0	5	CD200
TSPAN3	0	1.07195	0.408	0.122	0	5	TSPAN3
PLEKHA2	0	1.06352	0.479	0.194	0	5	PLEKHA2
CXXC51	0	1.05549	0.483	0.152	0	5	CXXC5
TAPT1	0	1.05184	0.356	0.093	0	5	TAPT1
FAM26F	0	1.04971	0.352	0.102	0	5	FAM26F
GAPT	0	1.04183	0.375	0.096	0	5	GAPT
RP11-624C23.1	0	1.04086	0.244	0.018	0	5	RP11-624C23.1
CD24	0	1.03851	0.301	0.03	0	5	CD24
STAP1	0	1.02967	0.297	0.024	0	5	STAP1
SYPL1	0	1.02141	0.495	0.211	0	5	SYPL1
HLA-DOA	0	1.01929	0.289	0.037	0	5	HLA-DOA
TCF4	0	1.01619	0.397	0.08	0	5	TCF4
IFNG-AS1	0	1.00712	0.287	0.06	0	5	IFNG-AS1
ST6GAL1	0	1.00586	0.544	0.281	0	5	ST6GAL1
SIPA1L3	0	1.00024	0.346	0.103	0	5	SIPA1L3
CD83	0	0.996188	0.272	0.059	0	5	CD83
POU2AF1	0	0.984354	0.292	0.034	0	5	POU2AF1
QRSL1	0	0.97997	0.345	0.085	0	5	QRSL1
CCSER1	0	0.979767	0.25	0.031	0	5	CCSER1
SLC9A7	0	0.979045	0.276	0.037	0	5	SLC9A7
SP140	0	0.970917	0.481	0.214	0	5	SP140
FAM3C	0	0.970555	0.359	0.115	0	5	FAM3C
RNASE61	0	0.96899	0.379	0.123	0	5	RNASE6
PKIG	0	0.965999	0.278	0.025	0	5	PKIG
SNHG7	0	0.965752	0.557	0.308	0	5	SNHG7
HHEX	0	0.952412	0.379	0.122	0	5	HHEX
SP100	0	0.940551	0.762	0.557	0	5	SP100
CD180	0	0.935789	0.283	0.039	0	5	CD180
AGPAT5	0	0.932698	0.316	0.087	0	5	AGPAT5
MGAT5	0	0.925534	0.375	0.142	0	5	MGAT5
BTK	0	0.925129	0.353	0.109	0	5	BTK
LINC02397	0	0.924179	0.196	0.013	0	5	LINC02397
UVRAG	0	0.923674	0.527	0.277	0	5	UVRAG
KCNH8	0	0.912961	0.194	0.01	0	5	KCNH8
SMIM14	0	0.912621	0.39	0.16	0	5	SMIM14
SELL1	0	0.910729	0.753	0.484	0	5	SELL
ARHGAP24	0	0.908725	0.386	0.128	0	5	ARHGAP24
POLD4	0	0.904908	0.572	0.345	0	5	POLD4
ORAI2	0	0.903211	0.387	0.145	0	5	ORAI2
KIAA0040	0	0.902585	0.401	0.165	0	5	KIAA0040
RP11-231C14.7	0	0.901977	0.236	0.034	0	5	RP11-231C14.7
IFT57	0	0.899188	0.329	0.113	0	5	IFT57
ZNF107	0	0.898878	0.361	0.13	0	5	ZNF107
KMO	0	0.897873	0.25	0.036	0	5	KMO
MTSS1	0	0.888094	0.513	0.227	0	5	MTSS1
REL	0	0.886563	0.556	0.315	0	5	REL
RB1	0	0.88363	0.484	0.268	0	5	RB1
FOXP1	0	0.882114	0.853	0.654	0	5	FOXP1
SYNGR2	0	0.878535	0.519	0.31	0	5	SYNGR2
LAPTM5	0	0.874802	0.951	0.823	0	5	LAPTM5
CTB-133G6.1	0	0.870017	0.395	0.19	0	5	CTB-133G6.1
PTPRK	0	0.868459	0.221	0.019	0	5	PTPRK
KLHL14	0	0.866825	0.203	0.011	0	5	KLHL14
C16orf74	0	0.866576	0.28	0.058	0	5	C16orf74
PRKCE	0	0.863266	0.317	0.106	0	5	PRKCE
ZFP36L1	0	0.85991	0.732	0.542	0	5	ZFP36L1
SEC62	0	0.850507	0.616	0.432	0	5	SEC62
MBD4	0	0.847806	0.447	0.234	0	5	MBD4
RPL18A	0	0.842964	0.999	0.978	0	5	RPL18A
CHPT1	0	0.842642	0.343	0.148	0	5	CHPT1
BTG11	0	0.839523	0.977	0.9	0	5	BTG1
ELOVL5	0	0.839163	0.452	0.24	0	5	ELOVL5
E2F5	0	0.839045	0.236	0.029	0	5	E2F5
SMC6	0	0.833747	0.335	0.131	0	5	SMC6
RP11-142C4.6	0	0.831293	0.18	0.009	0	5	RP11-142C4.6
ALOX51	0	0.824215	0.372	0.175	0	5	ALOX5
P2RY14	0	0.822478	0.205	0.016	0	5	P2RY14
IGHV5-78	0	0.821439	0.18	0.008	0	5	IGHV5-78
DSP	0	0.819612	0.19	0.003	0	5	DSP
KIAA0125	0	0.815436	0.166	0.013	0	5	KIAA0125
RRAS2	0	0.808665	0.303	0.092	0	5	RRAS2
LY861	0	0.808225	0.405	0.175	0	5	LY86
MACROD2	0	0.807673	0.207	0.012	0	5	MACROD2
TMEM156	0	0.807533	0.306	0.089	0	5	TMEM156
CLEC17A	0	0.805737	0.199	0.011	0	5	CLEC17A
GGA2	0	0.805097	0.345	0.141	0	5	GGA2
UBE2E2	0	0.804673	0.345	0.142	0	5	UBE2E2
PARP1	0	0.804533	0.551	0.345	0	5	PARP1
ZNF318	0	0.79811	0.285	0.095	0	5	ZNF318
CNTNAP2	0	0.792643	0.18	0.008	0	5	CNTNAP2
RPS51	0	0.792089	0.996	0.942	0	5	RPS5
PNOC	0	0.79081	0.223	0.023	0	5	PNOC
ARHGAP17	0	0.789619	0.353	0.16	0	5	ARHGAP17
OPN3	0	0.785475	0.271	0.091	0	5	OPN3
ISG20	0	0.782185	0.646	0.439	0	5	ISG20
BLOC1S2	0	0.782022	0.4	0.208	0	5	BLOC1S2
RCSD1	0	0.781626	0.703	0.535	0	5	RCSD1
USP6NL	0	0.78064	0.25	0.057	0	5	USP6NL
MICAL3	0	0.777325	0.232	0.041	0	5	MICAL3
FCRL3	0	0.77486	0.23	0.072	0	5	FCRL3
SNX3	0	0.774387	0.66	0.467	0	5	SNX3
EZR	0	0.771896	0.658	0.464	0	5	EZR
RPL8	0	0.771633	0.998	0.975	0	5	RPL8
CD521	0	0.77009	0.985	0.83	0	5	CD52
PRKCB	0	0.768597	0.734	0.552	0	5	PRKCB
APPL1	0	0.764438	0.445	0.26	0	5	APPL1
GUCD1	0	0.763821	0.273	0.088	0	5	GUCD1
EIF2AK3	0	0.763801	0.241	0.069	0	5	EIF2AK3
P2RY10	0	0.763607	0.309	0.11	0	5	P2RY10
VAV31	0	0.756082	0.442	0.228	0	5	VAV3
FCGR2B	0	0.752763	0.254	0.057	0	5	FCGR2B
FCRL5	0	0.752376	0.176	0.013	0	5	FCRL5
ANGPTL1	0	0.751977	0.186	0.018	0	5	ANGPTL1
TCTN1	0	0.749849	0.197	0.026	0	5	TCTN1
MZB1	0	0.74223	0.233	0.027	0	5	MZB1
LAT2	0	0.741904	0.36	0.165	0	5	LAT2
KCNQ5	0	0.741135	0.206	0.057	0	5	KCNQ5
RHOH	0	0.738062	0.537	0.32	0	5	RHOH
PTPN6	0	0.737412	0.652	0.467	0	5	PTPN6
FCRL2	0	0.735811	0.211	0.022	0	5	FCRL2
IKZF3	0	0.735505	0.537	0.304	0	5	IKZF3
ID3	0	0.734923	0.251	0.08	0	5	ID3
CCDC191	0	0.730399	0.19	0.038	0	5	CCDC191
PLD4	0	0.73037	0.218	0.052	0	5	PLD4
ADARB1	0	0.730096	0.25	0.067	0	5	ADARB1
SIPA1L1	0	0.728789	0.444	0.244	0	5	SIPA1L1
CNR2	0	0.726388	0.207	0.025	0	5	CNR2
PHACTR1	0	0.723763	0.21	0.033	0	5	PHACTR1
CAMK1D	0	0.722307	0.433	0.243	0	5	CAMK1D
PLCG2	0	0.719062	0.415	0.227	0	5	PLCG2
RASGRP3	0	0.717431	0.2	0.023	0	5	RASGRP3
CHD7	0	0.714172	0.298	0.108	0	5	CHD7
MYO1E	0	0.712575	0.199	0.045	0	5	MYO1E
TAGAP	0	0.712519	0.58	0.438	0	5	TAGAP
PDE4B	0	0.712012	0.325	0.149	0	5	PDE4B
GCNT1	0	0.710445	0.207	0.046	0	5	GCNT1
SEMA4B	0	0.708231	0.212	0.053	0	5	SEMA4B
KCNG1	0	0.707865	0.15	0.002	0	5	KCNG1
RERE	0	0.706232	0.42	0.242	0	5	RERE
DENND5B	0	0.705582	0.189	0.025	0	5	DENND5B
ATP10D	0	0.704626	0.243	0.072	0	5	ATP10D
FOXO1	0	0.704362	0.407	0.225	0	5	FOXO1
NCOA3	0	0.703767	0.465	0.292	0	5	NCOA3
CCR6	0	0.695897	0.215	0.044	0	5	CCR6
MARCKSL1	0	0.694797	0.33	0.171	0	5	MARCKSL1
CLIC4	0	0.693757	0.215	0.058	0	5	CLIC4
ARID5B	0	0.693604	0.446	0.261	0	5	ARID5B
NCK2	0	0.690917	0.453	0.272	0	5	NCK2
AUTS21	0	0.688243	0.289	0.112	0	5	AUTS2
GABPB1-AS1	0	0.685601	0.382	0.238	0	5	GABPB1-AS1
DRAM2	0	0.685066	0.346	0.184	0	5	DRAM2
EBLN3	0	0.683941	0.253	0.099	0	5	EBLN3
LMBRD1	0	0.683815	0.43	0.265	0	5	LMBRD1
CCNG2	0	0.681432	0.264	0.097	0	5	CCNG2
TRAF5	0	0.673606	0.318	0.137	0	5	TRAF5
DMXL1	0	0.67307	0.325	0.166	0	5	DMXL1
PPM1K	0	0.671193	0.367	0.205	0	5	PPM1K
SETBP1	0	0.669117	0.254	0.083	0	5	SETBP1
LIMD2	0	0.668998	0.887	0.78	0	5	LIMD2
SMAP2	0	0.664204	0.762	0.614	0	5	SMAP2
PDE7A	0	0.662639	0.503	0.319	0	5	PDE7A
ANKRD44	0	0.659821	0.755	0.658	0	5	ANKRD44
C12orf42	0	0.65948	0.185	0.028	0	5	C12orf42
SPIB	0	0.658716	0.191	0.025	0	5	SPIB
BASP1	0	0.657349	0.272	0.102	0	5	BASP1
NT5E	0	0.657077	0.176	0.03	0	5	NT5E
GNB2L1	0	0.656062	0.701	0.562	0	5	GNB2L1
CD55	0	0.655817	0.508	0.352	0	5	CD55
WHSC1L1	0	0.648008	0.392	0.238	0	5	WHSC1L1
PAWR	0	0.647792	0.182	0.019	0	5	PAWR
DAPP1	0	0.640364	0.332	0.166	0	5	DAPP1
TSPAN33	0	0.64003	0.208	0.042	0	5	TSPAN33
MEF2C-AS1	0	0.636586	0.154	0.018	0	5	MEF2C-AS1
SAV1	0	0.636571	0.204	0.049	0	5	SAV1
ABCB4	0	0.63634	0.162	0.007	0	5	ABCB4
RP9	0	0.636264	0.256	0.101	0	5	RP9
SP140L	0	0.635703	0.368	0.218	0	5	SP140L
SSBP2	0	0.63137	0.355	0.191	0	5	SSBP2
C15orf57	0	0.629604	0.196	0.062	0	5	C15orf57
FAM65B	0	0.628458	0.585	0.445	0	5	FAM65B
KIAA1033	0	0.626977	0.299	0.156	0	5	KIAA1033
TCF3	0	0.625874	0.251	0.101	0	5	TCF3
TLR10	0	0.62021	0.182	0.025	0	5	TLR10
FGD2	0	0.61884	0.273	0.124	0	5	FGD2
STK17A1	0	0.618289	0.528	0.367	0	5	STK17A
FADS3	0	0.617729	0.171	0.025	0	5	FADS3
TSTD1	0	0.615159	0.478	0.338	0	5	TSTD1
DGKD	0	0.614671	0.382	0.23	0	5	DGKD
SESN1	0	0.61295	0.238	0.116	0	5	SESN1
TMEM154	0	0.612939	0.369	0.212	0	5	TMEM154
HIP1R	0	0.612714	0.195	0.048	0	5	HIP1R
RASGRP2	0	0.609666	0.541	0.402	0	5	RASGRP2
SYK1	0	0.607774	0.452	0.26	0	5	SYK
NUP88	0	0.607148	0.247	0.106	0	5	NUP88
GLTSCR2	0	0.605434	0.578	0.423	0	5	GLTSCR2
DNAJC10	0	0.604871	0.32	0.181	0	5	DNAJC10
POU2F21	0	0.604192	0.523	0.319	0	5	POU2F2
P2RX5	0	0.604016	0.176	0.025	0	5	P2RX5
BTG2	0	0.602467	0.454	0.304	0	5	BTG2
LYL1	0	0.600497	0.287	0.138	0	5	LYL1
RABEP1	9.38937e-294	0.603639	0.353	0.221	4.54079e-289	5	RABEP1
PACS1	4.22173e-272	0.620019	0.48	0.353	2.04167e-267	5	PACS1

## Sheet: Cluster6
	p_val	avg_log2FC	pct.1	pct.2	p_val_adj	cluster	gene
IL7R1	0	1.61908	0.974	0.405	0	6	IL7R
LTB2	0	1.36146	0.991	0.566	0	6	LTB
INPP4B1	0	1.0607	0.674	0.223	0	6	INPP4B
AQP3	0	1.0596	0.547	0.145	0	6	AQP3
GATA3	0	1.04295	0.513	0.138	0	6	GATA3
LDHB1	0	1.01573	0.958	0.6	0	6	LDHB
IL322	0	0.967436	0.984	0.544	0	6	IL32
MAL1	0	0.912699	0.582	0.18	0	6	MAL
TNFRSF4	0	0.907395	0.338	0.029	0	6	TNFRSF4
CRIP2	0	0.897637	0.342	0.065	0	6	CRIP2
ITGB11	0	0.89004	0.79	0.417	0	6	ITGB1
CRIP11	0	0.886867	0.652	0.488	0	6	CRIP1
TRADD	0	0.856066	0.584	0.231	0	6	TRADD
GSTK1	0	0.841193	0.872	0.596	0	6	GSTK1
GPR183	0	0.837599	0.527	0.186	0	6	GPR183
PLP2	0	0.817783	0.747	0.407	0	6	PLP2
FLT3LG1	0	0.80379	0.582	0.225	0	6	FLT3LG
CISH1	0	0.795256	0.37	0.12	0	6	CISH
TRAT11	0	0.780012	0.534	0.17	0	6	TRAT1
NOSIP1	0	0.769635	0.767	0.424	0	6	NOSIP
FXYD5	0	0.759677	0.949	0.769	0	6	FXYD5
CDC14A	0	0.714095	0.54	0.224	0	6	CDC14A
RPSA1	0	0.7119	0.998	0.941	0	6	RPSA
RCAN31	0	0.701465	0.608	0.245	0	6	RCAN3
TESPA11	0	0.697662	0.473	0.165	0	6	TESPA1
ARHGAP15	0	0.694914	0.829	0.593	0	6	ARHGAP15
ANXA12	0	0.689433	0.91	0.621	0	6	ANXA1
RPLP0	0	0.660397	0.999	0.949	0	6	RPLP0
NEFL	0	0.655355	0.173	0.007	0	6	NEFL
PBXIP1	0	0.64508	0.564	0.262	0	6	PBXIP1
TRAC1	0	0.64409	0.673	0.347	0	6	TRAC
VIM1	0	0.640194	0.995	0.87	0	6	VIM
RPS181	0	0.639947	1	0.977	0	6	RPS18
TTC39C	0	0.633618	0.544	0.258	0	6	TTC39C
HINT1	0	0.629232	0.951	0.778	0	6	HINT1
CD3E3	0	0.626996	0.941	0.526	0	6	CD3E
CD5	0	0.624897	0.374	0.143	0	6	CD5
TCF71	0	0.620885	0.759	0.359	0	6	TCF7
CCR4	0	0.615575	0.212	0.018	0	6	CCR4
LIME11	0	0.611505	0.569	0.286	0	6	LIME1
TPT11	0	0.610175	1	0.984	0	6	TPT1
RPS291	0	0.607704	0.955	0.836	0	6	RPS29
MDFIC	0	0.604946	0.542	0.279	0	6	MDFIC

## Sheet: Cluster7
	p_val	avg_log2FC	pct.1	pct.2	p_val_adj	cluster	gene
LTB3	0	1.23621	0.987	0.567	0	7	LTB
AQP31	0	1.23231	0.582	0.143	0	7	AQP3
IL7R2	0	1.2065	0.938	0.409	0	7	IL7R
TCF72	0	1.15157	0.861	0.354	0	7	TCF7
INPP4B2	0	1.14524	0.676	0.224	0	7	INPP4B
MAL2	0	1.10709	0.629	0.178	0	7	MAL
LDHB2	0	1.09862	0.959	0.601	0	7	LDHB
TSHZ21	0	0.952515	0.434	0.094	0	7	TSHZ2
TRAT12	0	0.941581	0.562	0.169	0	7	TRAT1
GPR1831	0	0.936309	0.543	0.185	0	7	GPR183
RPS292	0	0.84929	0.947	0.837	0	7	RPS29
CD271	0	0.826483	0.633	0.238	0	7	CD27
TRAC2	0	0.819863	0.695	0.346	0	7	TRAC
LEF11	0	0.815815	0.655	0.249	0	7	LEF1
NOSIP2	0	0.794847	0.744	0.426	0	7	NOSIP
RCAN32	0	0.785689	0.61	0.245	0	7	RCAN3
PASK	0	0.746772	0.29	0.062	0	7	PASK
BCL11B1	0	0.723911	0.703	0.355	0	7	BCL11B
RPL36A1	0	0.718547	0.763	0.639	0	7	RPL36A
CAMK41	0	0.71814	0.588	0.246	0	7	CAMK4
CD3D2	0	0.702987	0.87	0.445	0	7	CD3D
RPL361	0	0.701027	0.996	0.944	0	7	RPL36
ANK31	0	0.700891	0.388	0.134	0	7	ANK3
LIMS1	0	0.68244	0.488	0.239	0	7	LIMS1
TESPA12	0	0.681779	0.444	0.168	0	7	TESPA1
RPS182	0	0.673856	1	0.977	0	7	RPS18
FLT3LG2	0	0.668249	0.497	0.231	0	7	FLT3LG
RPL171	0	0.663525	0.768	0.65	0	7	RPL17
HINT11	0	0.663156	0.943	0.779	0	7	HINT1
TPT12	0	0.662998	1	0.984	0	7	TPT1
FYB1	0	0.661554	0.464	0.299	0	7	FYB1
GIMAP71	0	0.660716	0.894	0.655	0	7	GIMAP7
RPS271	0	0.660554	1	0.969	0	7	RPS27
CD3E4	0	0.656884	0.938	0.527	0	7	CD3E
PRKCQ-AS11	0	0.656479	0.354	0.139	0	7	PRKCQ-AS1
ITM2A	0	0.651013	0.512	0.231	0	7	ITM2A
RPS121	0	0.650057	1	0.982	0	7	RPS12
CD40LG	0	0.648004	0.325	0.073	0	7	CD40LG
RPL391	0	0.64699	1	0.965	0	7	RPL39
SERINC51	0	0.645644	0.485	0.231	0	7	SERINC5
RPS61	0	0.64327	0.999	0.972	0	7	RPS6
RPS201	0	0.642422	0.944	0.838	0	7	RPS20
SARAF1	0	0.641234	0.968	0.801	0	7	SARAF
DGKA1	0	0.640581	0.491	0.219	0	7	DGKA
RPS15A1	0	0.639707	1	0.97	0	7	RPS15A
RPL381	0	0.637449	0.94	0.835	0	7	RPL38
GAS51	0	0.636735	0.469	0.3	0	7	GAS5
CORO1B	0	0.63657	0.458	0.242	0	7	CORO1B
TMEM123	0	0.636125	0.755	0.493	0	7	TMEM123
CCR71	0	0.635392	0.617	0.252	0	7	CCR7
CD3G1	0	0.629961	0.788	0.399	0	7	CD3G
LIME12	0	0.624815	0.555	0.288	0	7	LIME1
CDC14A1	0	0.624691	0.473	0.229	0	7	CDC14A
TRADD1	0	0.623416	0.471	0.238	0	7	TRADD
RPL341	0	0.619521	1	0.973	0	7	RPL34
CD28	0	0.616472	0.351	0.102	0	7	CD28
RPS251	0	0.615117	0.999	0.963	0	7	RPS25
RGCC1	0	0.609262	0.402	0.147	0	7	RGCC
RPL91	0	0.607796	0.999	0.964	0	7	RPL9
RPS81	0	0.601009	1	0.979	0	7	RPS8
LEPROTL11	0	0.600462	0.688	0.407	0	7	LEPROTL1
RPS101	2.45933e-284	0.64386	0.637	0.509	1.18936e-279	7	RPS10
EEF1G1	3.00733e-229	0.630192	0.512	0.398	1.45438e-224	7	EEF1G
RACK11	5.86825e-215	0.601152	0.493	0.387	2.83794e-210	7	RACK1

## Sheet: Cluster8
	p_val	avg_log2FC	pct.1	pct.2	p_val_adj	cluster	gene
GZMK	0	2.96426	0.766	0.071	0	8	GZMK
CD8B1	0	1.70929	0.755	0.142	0	8	CD8B
CCL53	0	1.61287	0.935	0.34	0	8	CCL5
CD8A1	0	1.54626	0.767	0.17	0	8	CD8A
LYAR2	0	1.25794	0.671	0.236	0	8	LYAR
DUSP23	0	1.24547	0.475	0.132	0	8	DUSP2
CMC12	0	1.1408	0.482	0.211	0	8	CMC1
IL7R3	0	1.05835	0.822	0.419	0	8	IL7R
KLRK13	0	1.05667	0.454	0.12	0	8	KLRK1
IL323	0	0.976919	0.975	0.55	0	8	IL32
CD23	0	0.96854	0.746	0.374	0	8	CD2
TRAC3	0	0.952055	0.719	0.348	0	8	TRAC
CD272	0	0.936231	0.57	0.244	0	8	CD27
KLRG12	0	0.935652	0.519	0.202	0	8	KLRG1
GZMA3	0	0.918448	0.714	0.292	0	8	GZMA
CD3D3	0	0.867441	0.873	0.448	0	8	CD3D
CD3E5	0	0.798626	0.94	0.53	0	8	CD3E
IFNG-AS11	0	0.784067	0.25	0.064	0	8	IFNG-AS1
CXCR3	0	0.781888	0.322	0.072	0	8	CXCR3
CD3G2	0	0.780082	0.79	0.402	0	8	CD3G
CLDND1	0	0.743941	0.368	0.154	0	8	CLDND1
SH2D1A	0	0.743308	0.369	0.123	0	8	SH2D1A
LIME13	0	0.742381	0.569	0.289	0	8	LIME1
TRBC21	0	0.720071	0.736	0.464	0	8	TRBC2
GZMM3	0	0.714751	0.743	0.366	0	8	GZMM
THEMIS1	0	0.713394	0.461	0.199	0	8	THEMIS
RPS293	0	0.665356	0.931	0.839	0	8	RPS29
EOMES2	0	0.66406	0.286	0.075	0	8	EOMES
GIMAP4	0	0.659422	0.833	0.612	0	8	GIMAP4
TIGIT1	0	0.656384	0.301	0.093	0	8	TIGIT
GIMAP72	0	0.653446	0.883	0.658	0	8	GIMAP7
NELL2	0	0.629773	0.302	0.118	0	8	NELL2
LCK2	0	0.626495	0.731	0.434	0	8	LCK
CD84	0	0.617736	0.362	0.164	0	8	CD84
TRGC23	0	0.617067	0.349	0.141	0	8	TRGC2
SAMD33	0	0.616443	0.53	0.24	0	8	SAMD3
PCED1B-AS11	0	0.611513	0.451	0.246	0	8	PCED1B-AS1

## Sheet: Cluster9
	p_val	avg_log2FC	pct.1	pct.2	p_val_adj	cluster	gene
CD8B2	0	2.17246	0.891	0.141	0	9	CD8B
NELL21	0	1.62975	0.635	0.106	0	9	NELL2
RP11-291B21.2	0	1.53066	0.307	0.02	0	9	RP11-291B21.2
CCR72	0	1.48241	0.831	0.248	0	9	CCR7
LEF12	0	1.46349	0.81	0.249	0	9	LEF1
TCF73	0	1.26536	0.881	0.361	0	9	TCF7
CD8A2	0	1.18083	0.728	0.175	0	9	CD8A
LINC024461	0	1.16399	0.28	0.027	0	9	LINC02446
OXNAD11	0	1.13984	0.657	0.217	0	9	OXNAD1
NOSIP3	0	1.10625	0.834	0.427	0	9	NOSIP
PDE3B	0	1.08933	0.692	0.307	0	9	PDE3B
LRRN31	0	1.06137	0.387	0.053	0	9	LRRN3
LDHB3	0	1.03376	0.96	0.606	0	9	LDHB
TRABD2A1	0	1.02784	0.555	0.148	0	9	TRABD2A
THEMIS3	0	1.0156	0.558	0.197	0	9	THEMIS
PIK3IP11	0	0.986944	0.702	0.309	0	9	PIK3IP1
CD273	0	0.967289	0.675	0.242	0	9	CD27
NUCB2	0	0.933873	0.603	0.236	0	9	NUCB2
ACTN11	0	0.931609	0.516	0.16	0	9	ACTN1
EEF1B21	0	0.920835	0.997	0.913	0	9	EEF1B2
CAMK42	0	0.910726	0.634	0.25	0	9	CAMK4
RPS52	0	0.909275	0.999	0.943	0	9	RPS5
RPS122	0	0.880544	1	0.982	0	9	RPS12
NPM11	0	0.867606	0.976	0.815	0	9	NPM1
LEPROTL12	0	0.8661	0.748	0.409	0	9	LEPROTL1
RGS101	0	0.858312	0.738	0.385	0	9	RGS10
SARAF2	0	0.854677	0.98	0.803	0	9	SARAF
LDLRAP11	0	0.8402	0.488	0.164	0	9	LDLRAP1
RPS3A1	0	0.831702	1	0.979	0	9	RPS3A
MAL3	0	0.828034	0.543	0.188	0	9	MAL
RCAN33	0	0.820614	0.606	0.251	0	9	RCAN3
S100B	0	0.811537	0.151	0.02	0	9	S100B
RPL321	0	0.805301	1	0.979	0	9	RPL32
RPS62	0	0.792706	1	0.972	0	9	RPS6
ABLIM11	0	0.785069	0.513	0.213	0	9	ABLIM1
APBA2	0	0.784878	0.37	0.098	0	9	APBA2
SNHG81	0	0.773024	0.623	0.346	0	9	SNHG8
TXK2	0	0.761124	0.552	0.209	0	9	TXK
RPL131	0	0.758222	1	0.986	0	9	RPL13
C12orf571	0	0.754089	0.841	0.531	0	9	C12orf57
RPL51	0	0.752524	1	0.957	0	9	RPL5
PCED1B1	0	0.750767	0.484	0.221	0	9	PCED1B
CD3E6	0	0.749682	0.941	0.533	0	9	CD3E
RPL10A1	0	0.735827	0.998	0.954	0	9	RPL10A
NDFIP11	0	0.731503	0.67	0.414	0	9	NDFIP1
RPS131	0	0.730987	1	0.974	0	9	RPS13
RPL92	0	0.729515	0.999	0.964	0	9	RPL9
SERINC52	0	0.723252	0.495	0.234	0	9	SERINC5
RPS4Y1	0	0.719996	0.905	0.783	0	9	RPS4Y1
MYC1	0	0.713262	0.445	0.19	0	9	MYC
PRKCQ-AS12	0	0.710952	0.357	0.142	0	9	PRKCQ-AS1
RPL141	0	0.697368	1	0.967	0	9	RPL14
RPS183	0	0.696654	1	0.978	0	9	RPS18
RPS82	0	0.695189	1	0.979	0	9	RPS8
RPS211	0	0.694911	0.994	0.937	0	9	RPS21
RPSA2	0	0.690637	0.999	0.942	0	9	RPSA
RPS141	0	0.689591	1	0.98	0	9	RPS14
RPL33	0	0.687962	0.999	0.971	0	9	RPL3
GYPC	0	0.687109	0.695	0.417	0	9	GYPC
RPL221	0	0.685914	0.99	0.924	0	9	RPL22
SATB11	0	0.684996	0.485	0.214	0	9	SATB1
RPS281	0	0.684738	1	0.97	0	9	RPS28
RPS231	0	0.683622	1	0.978	0	9	RPS23
RPS252	0	0.680382	0.999	0.964	0	9	RPS25
RPL342	0	0.678645	1	0.974	0	9	RPL34
RPS31	0	0.677003	1	0.977	0	9	RPS3
FLT3LG3	0	0.671757	0.479	0.236	0	9	FLT3LG
RPS4X1	0	0.666761	1	0.971	0	9	RPS4X
BCL11B2	0	0.66617	0.677	0.361	0	9	BCL11B
RPL301	0	0.663041	1	0.98	0	9	RPL30
RPL191	0	0.662169	1	0.981	0	9	RPL19
RPL101	0	0.647218	1	0.986	0	9	RPL10
CD3D4	0	0.644889	0.865	0.451	0	9	CD3D
MAML21	0	0.64465	0.571	0.33	0	9	MAML2
RPL211	0	0.64272	0.999	0.971	0	9	RPL21
RPS161	0	0.642449	0.999	0.966	0	9	RPS16
PRMT21	0	0.642391	0.781	0.533	0	9	PRMT2
CD96	0	0.642336	0.558	0.302	0	9	CD96
RPS15A2	0	0.641939	0.999	0.971	0	9	RPS15A
CD248	0	0.639573	0.185	0.006	0	9	CD248
RPL181	0	0.631876	1	0.976	0	9	RPL18
CD73	0	0.630111	0.782	0.407	0	9	CD7
RPL12	0	0.626239	0.999	0.973	0	9	RPL12
RPS27A1	0	0.624128	1	0.981	0	9	RPS27A
LINC015501	0	0.621348	0.314	0.094	0	9	LINC01550
RPS2	0	0.621109	1	0.979	0	9	RPS2
IL7R4	0	0.619928	0.898	0.418	0	9	IL7R
RPL35A1	0	0.613993	0.999	0.962	0	9	RPL35A
EEF1A11	0	0.612238	1	0.992	0	9	EEF1A1
NRCAM	0	0.608905	0.157	0.006	0	9	NRCAM
LINC008611	0	0.608779	0.691	0.394	0	9	LINC00861
RPL111	0	0.608674	1	0.98	0	9	RPL11
PRKCA1	0	0.608647	0.478	0.22	0	9	PRKCA
ITK1	0	0.606568	0.526	0.271	0	9	ITK
EIF3E1	0	0.601484	0.854	0.669	0	9	EIF3E
GAS52	5.31951e-237	0.886455	0.431	0.304	2.57257e-232	9	GAS5
RPS294	1.51832e-232	0.633584	0.928	0.84	7.34276e-228	9	RPS29
SNHG291	1.18348e-181	0.794323	0.429	0.326	5.72341e-177	9	SNHG29
EEF1G2	1.43099e-126	0.722128	0.458	0.402	6.92043e-122	9	EEF1G

[truncated: 26 more sheets: Cluster10, Cluster11, Cluster12, Cluster13, Cluster14, Cluster15, Cluster16, Cluster17, Cluster18, Cluster19, Cluster20, Cluster21, Cluster22, Cluster23, Cluster24, Cluster25, Cluster26, Cluster27, Cluster28, Cluster29 …]
