# Supplementary material for: Association of HBsAg levels with differential gene expression in NK, CD8 T, and memory B cells in treated patients with chronic HBV
Source: JHEP Rep. 2023 Dec 3;6(2):100980. doi: 10.1016/j.jhepr.2023.100980 (PMC10835465; doi:10.1016/j.jhepr.2023.100980)
Supplement: Multimedia component 7 [file mmc7.xlsx]

## Sheet: Blad1
Maturation status
CD4 T cells			HBsAg high	HBsAg low	P-value
CD3 T cells/CD4 T cells	% of total lymphocytes	median (IQR)	26.6 (10.2)	28.3 (3.32)	0.798
CD3 T cells/CD4 T cells/CD45RA+CCR7+	% of parent	median (IQR)	23.85 (22.9)	30.15 (23.8)	0.523
CD3 T cells/CD4 T cells/CD45RA-CCR7+	% of parent	median (IQR)	21 (8.8)	21.3 (6.28)	0.959
CD3 T cells/CD4 T cells/CD45RA-CCR7-	% of parent	median (IQR)	43.8 (25.03)	43.3 (22.5)	0.959
CD3 T cells/CD4 T cells/CD45RA+CCR7-	% of parent	median (IQR)	2.7 (3.52)	2.01 (0.68)	0.235
CD8 T cells
CD3 T cells/CD8 T cells	% of total lymphocytes	median (IQR)	25.8 (9.63)	19 (21.3)	0.235
CD3 T cells/CD8 T cells/CD45RA+CCR7+	% of parent	median (IQR)	11.7 (13.1)	15 (11.5)	0.798
CD3 T cells/CD8 T cells/CD45RA-CCR7+	% of parent	median (IQR)	3.8 (3.55)	5.61 (3.06)	0.279
CD3 T cells/CD8 T cells/CD45RA-CCR7-	% of parent	median (IQR)	21.3 (12.7)	38.8 (37.2)	0.245
CD3 T cells/CD8 T cells/CD45RA+CCR7-	% of parent	median (IQR)	57.3 (36.9)	41.9 (22.6)	0.328
B cells
CD19 B cells	% of total lymphocytes	median (IQR)	8.7 (8.97)	9.21 (4.97)	0.963
CD19 B cells/Resting Memory B cells (CD21+CD27+)	% of total B cells	median (IQR)	26.8 (17.3)	24.4 (20.2)	0.667
CD19 B cells/Naive B cells (CD21+CD27-)	% of total B cells	median (IQR)	61.3 (13.3)	69.6 (24.7)	0.489
CD19 B cells/Atypical Memory B cells (CD21-CD27-)	% of total B cells	median (IQR)	5.0 (3.0)	3.7 (6.5)	0.863
CD19 B cells/Activated Memory B cells (CD21-CD27+)	% of total B cells	median (IQR)	3.8 (2.05)	2.4 (2.51)	0.374
NK cells
CD56bright NK cells	% of total lymphocytes	median (IQR)	0.33 (0.63)	0.56 (0.15)	0.441
CD56dim NK cells	% of total lymphocytes	median (IQR)	7.42 (8.27)	10.3 (3.41)	0.594
Activation status
CD8 T cells			HBsAg high	HBsAg low	P-value
CD3 T cells/CD8 T cells/NKG2D+	% of parent	median (IQR)	82.8 (10.4)	83.5 (11.2)	1
CD3 T cells/CD8 T cells/NKG2D	geoMFI	median (IQR)	1224 (332)	1253 (119)	0.699
CD3 T cells/CD8 T cells/KLRG1+	% of parent	median (IQR)	85.2 (15.3)	71.8 (12.1)	0.234
B cells
CD19 B cells/CXCR4+	% of parent	median (IQR)	95.5 (1.88)	94.7 (3.68)	0.223
CD19 B cells/CXCR4	geoMFI	median (IQR)	3176 (598)	2970 (617)	0.818
CD19 B cells/Naive B cells/CD38+	% of parent	median (IQR)	92.9 (2)	90.9 (15.7)	0.547
CD19 B cells/Naive B cells/CD83+	% of parent	median (IQR)	0.3 (0.42)	0.45 (0.22)	0.413
CD19 B cells/Resting Memory B cells/CD38+	% of parent	median (IQR)	54.55 (11.38)	44.5 (25)	0.074
CD19 B cells/Resting Memory B cells/CD83+	% of parent	median (IQR)	0.17 (0.27)	0.43 (0.3)	0.099
CD19 B cells/Activated Memory B cells/CD38+	% of parent	median (IQR)	31.35 (4.53)	22.5 (14.5)	0.321
CD19 B cells/Activated Memory B cells/CD83+	% of parent	median (IQR)	0.28 (1.03)	0 (1.2)	1
CD19 B cells/Atypical Memory B cells/CD38+	% of parent	median (IQR)	73.65 (13.48)	61.9 (28.1)	0.093
CD19 B cells/Atypical Memory B cells/CD83+	% of parent	median (IQR)	0.26 (0.94)	0.82 (1.11)	0.408
NK cells
CD56dim NK cells/NKG2D+	% of parent	median (IQR)	87.5 (7.9)	89.1 (3.7)	0.784
CD56dim NK cells/NKG2D	geoMFI	median (IQR)	1164 (220)	1131 (98)	0.699
CD56dim NK cells/NKG2C+	% of total NK cells	median (IQR)	4.46 (5.92)	20.6 (23.1)	0.040
CD56dim NK cells/NKG2C+/NKG2D+	% of parent	median (IQR)	92.8 (5.9)	90.5 (6.8)	0.589
CD56dim NK cells/NKG2C+/NKG2D	geoMFI	median (IQR)	1351 (239)	1200 (219)	0.290
CD56dim NK cells/KIR3DL1/2+	% of parent	median (IQR)	6.5 (16.9)	11.72 (9.0)	0.589
CD56dim NK cells/NKG2C+/KIR3DL1/2+	% of parent	median (IQR)	6.3 (8.7)	9.94 (2.8)	0.310
