# Supplementary material for: Association of HBsAg levels with differential gene expression in NK, CD8 T, and memory B cells in treated patients with chronic HBV
Source: JHEP Rep. 2023 Dec 3;6(2):100980. doi: 10.1016/j.jhepr.2023.100980 (PMC10835465; doi:10.1016/j.jhepr.2023.100980)
Supplement: Multimedia component 8 [file mmc8.xlsx]

## Sheet: Cluster0
	p_val	avg_log2FC	pct.1	pct.2	p_val_adj	p_val_adj_FDR	MT/RP
MTRNR2L8	3.22286e-54	2.43128	0.181	0.111	1.55861e-49	2.02416e-51
NELL2	3.43828e-119	0.614232	0.355	0.214	1.66279e-114	9.2377e-116
NFKBIA	1.10291e-76	0.612058	0.363	0.263	5.33377e-72	1.1112e-73
JUNB	2.22259e-95	0.608335	0.337	0.216	1.07487e-90	3.25718e-92
RPS10	5.00909e-170	-0.71413	0.548	0.665	2.42244e-165	2.6916e-166	1

## Sheet: Cluster1
	p_val	avg_log2FC	pct.1	pct.2	p_val_adj	p_val_adj_FDR	MT/RP
MTRNR2L8	6.96182e-227	3.36202	0.286	0.075	3.3668e-222	1.12227e-222
RPS26	0	1.0079	0.925	0.775	0	0	1
JUNB	2.02917e-52	0.815831	0.472	0.382	9.81325e-48	4.08885e-49
ZFP36	3.48152e-36	0.622378	0.48	0.413	1.6837e-31	3.11796e-33
HLA-DPB1	2.19977e-142	-0.639247	0.224	0.443	1.06383e-137	1.77305e-138
CD52	1.91839e-92	-0.64363	0.402	0.569	9.27752e-88	1.03084e-88
PTGDS	1.24689e-42	-0.685142	0.264	0.375	6.03011e-38	1.62976e-39
LAIR2	6.65699e-172	-0.861507	0.27	0.505	3.21939e-167	8.04847e-168
IL32	1.63263e-143	-0.872505	0.393	0.594	7.89558e-139	1.57912e-139
ZMAT4	5.49075e-234	-0.887299	0.015	0.197	2.65538e-229	1.32769e-229

## Sheet: Cluster2
	p_val	avg_log2FC	pct.1	pct.2	p_val_adj	p_val_adj_FDR	MT/RP
MTRNR2L8	8.48225e-92	2.16171	0.22	0.078	4.1021e-87	3.72918e-89
MT-ND3	2.20616e-284	1.3231	0.925	0.791	1.06692e-279	2.13384e-280	1
RACK1	6.74073e-289	1.15298	0.702	0.285	3.25989e-284	8.14972e-285
PLAAT4	2.20339e-299	1.13803	0.606	0.233	1.06558e-294	3.55194e-295
EEF1G	6.37141e-268	1.0973	0.679	0.294	3.08128e-263	3.8516e-264
SEPTIN7	4.32531e-271	1.06375	0.653	0.27	2.09176e-266	2.98823e-267
TLE5	7.753e-264	1.03291	0.618	0.25	3.74943e-259	4.16603e-260
RPL17	3.20794e-219	1.0178	0.825	0.571	1.55139e-214	1.03426e-215	1
MT-ATP6	2.77602e-259	0.888715	0.998	0.995	1.34251e-254	1.34251e-255	1
PCED1B-AS1	9.68933e-203	0.868189	0.536	0.222	4.68586e-198	2.12994e-199
MT-ND4	2.89375e-255	0.865985	0.984	0.961	1.39945e-250	1.16621e-251	1
RESF1	1.87046e-183	0.861443	0.451	0.179	9.04572e-179	3.01524e-180
ATP5F1E	1.06933e-207	0.861385	0.677	0.284	5.17139e-203	2.46256e-204
NOP53	1.25953e-202	0.846257	0.578	0.243	6.09121e-198	2.64835e-199
TRIR	1.84245e-196	0.83698	0.557	0.242	8.91025e-192	3.42702e-193
MT-ND2	5.67789e-243	0.82658	0.955	0.867	2.74589e-238	2.11222e-239	1
MT-CYB	6.03827e-303	0.814193	0.999	0.994	2.92017e-298	2.92017e-298	1
RIPOR2	1.53538e-179	0.808066	0.517	0.221	7.42525e-175	2.25008e-176
MT-ND1	3.46577e-218	0.797298	0.97	0.938	1.67608e-213	1.04755e-214	1
KLRK1	3.96295e-165	0.785769	0.579	0.285	1.91652e-160	5.32367e-162
FCER1G	1.58471e-71	0.784747	0.225	0.093	7.66383e-67	4.30552e-69
ATP5MG	2.56972e-184	0.778068	0.586	0.26	1.24274e-179	4.28531e-181
ATP5MC2	7.29657e-174	0.737807	0.553	0.246	3.52869e-169	1.03785e-170
RNASEK	2.60171e-149	0.726479	0.556	0.282	1.25821e-144	2.79603e-146
ATP5F1D	1.6486e-155	0.705841	0.456	0.198	7.9728e-151	1.9932e-152
SNHG29	1.27525e-144	0.703343	0.443	0.191	6.16722e-140	1.25862e-141
MT-CO3	2.1659e-210	0.699625	0.998	0.998	1.04745e-205	5.51291e-207	1
FYB1	2.08419e-133	0.692637	0.459	0.212	1.00793e-128	1.7683e-130
EIF4A1	3.46561e-134	0.685259	0.546	0.285	1.676e-129	2.99287e-131
RPS29	1.9975e-155	0.68297	0.916	0.834	9.66009e-151	2.35612e-152	1
ATP5IF1	1.26267e-139	0.675711	0.439	0.194	6.10639e-135	1.15215e-136
SNHG6	1.81698e-131	0.673239	0.461	0.214	8.78708e-127	1.48934e-128
ELOB	8.33704e-145	0.672452	0.505	0.234	4.03188e-140	8.39975e-142
PAXX	1.59026e-127	0.67133	0.427	0.194	7.69065e-123	1.22074e-124
RPL27A	1.13551e-217	0.669436	0.96	0.904	5.49145e-213	3.23026e-214	1
RPL36A	1.8783e-129	0.658692	0.781	0.579	9.08366e-125	1.46511e-126	1
MT-CO2	6.80905e-272	0.648925	1	0.999	3.29293e-267	5.48821e-268	1
RPL26	1.00393e-139	0.641576	0.938	0.934	4.85511e-135	9.33675e-137	1
SNHG5	1.44524e-117	0.636033	0.38	0.164	6.98932e-113	9.84411e-115
NDUFA13	4.90516e-121	0.630367	0.534	0.284	2.37219e-116	3.43795e-118
IL7R	2.39805e-19	0.624113	0.252	0.18	1.15972e-14	1.28146e-17
CRIP1	9.30387e-83	0.619097	0.74	0.587	4.49944e-78	3.26047e-80
NME2	1.86344e-104	0.608951	0.558	0.325	9.01179e-100	1.00131e-101
TOMM6	8.15929e-122	0.608892	0.419	0.19	3.94592e-117	5.80282e-119
ATP5MC3	1.51509e-125	0.605467	0.413	0.184	7.32714e-121	1.12725e-122
SELENOW	7.39999e-122	0.603814	0.384	0.166	3.57871e-117	5.34136e-119
HMHA1	6.0329e-78	-0.601104	0.121	0.313	2.91757e-73	1.87024e-75
SEP15	1.0133e-86	-0.602176	0.101	0.303	4.90042e-82	3.79877e-84
SGCD	9.56792e-67	-0.619825	0.037	0.172	4.62714e-62	2.27938e-64
ATP5F1	1.32146e-92	-0.632372	0.114	0.328	6.39072e-88	5.86304e-90
SEPT1	2.12538e-86	-0.637227	0.141	0.355	1.02785e-81	7.90657e-84
SEPW1	8.92023e-89	-0.637964	0.136	0.351	4.31391e-84	3.59493e-86
SLC9A3R1	3.67943e-112	-0.638589	0.607	0.767	1.77941e-107	2.34133e-109
ADRBK1	1.69529e-88	-0.649513	0.116	0.322	8.19861e-84	6.66554e-86
SYNGR1	6.55807e-82	-0.650566	0.134	0.321	3.17155e-77	2.21786e-79
KIR3DL2	5.7278e-68	-0.663935	0.067	0.215	2.77002e-63	1.39197e-65
KIR3DL1	3.1924e-88	-0.667982	0.096	0.294	1.54388e-83	1.21565e-85
RASA3	2.65691e-90	-0.674813	0.392	0.585	1.28491e-85	1.11731e-87
ATP5D	4.22628e-112	-0.711214	0.173	0.438	2.04387e-107	2.65438e-109
KIAA1551	1.77795e-105	-0.726053	0.161	0.409	8.59833e-101	9.99806e-103
ATP5G3	3.19388e-119	-0.743858	0.137	0.394	1.54459e-114	2.20656e-116
LAIR2	3.16109e-89	-0.745054	0.128	0.33	1.52874e-84	1.28465e-86
TCEB2	1.18235e-114	-0.747579	0.15	0.404	5.71795e-110	7.72696e-112
RABGAP1L	4.33156e-111	-0.763887	0.363	0.585	2.09478e-106	2.68562e-108
GLTSCR2	6.05595e-133	-0.779497	0.199	0.502	2.92872e-128	5.04951e-130
ALDOA	3.40855e-136	-0.783287	0.248	0.547	1.64841e-131	2.9971e-133
AOAH	6.67227e-131	-0.787764	0.472	0.696	3.22678e-126	5.2898e-128
SEPT9	3.95347e-131	-0.795997	0.178	0.467	1.91194e-126	3.18657e-128
HLA-DRA	1.56708e-81	-0.798275	0.161	0.349	7.57856e-77	5.1908e-79
ATP5B	2.13998e-140	-0.816104	0.163	0.455	1.03492e-135	2.02925e-137
C9orf142	1.65352e-139	-0.831066	0.162	0.454	7.99659e-135	1.48085e-136
MYOM2	1.87871e-66	-0.860226	0.07	0.221	9.08563e-62	4.45374e-64
HLA-DRB1	1.0824e-140	-0.865675	0.374	0.624	5.23459e-136	1.04692e-137
SEPT7	1.70052e-164	-0.872107	0.213	0.554	8.22387e-160	2.22267e-161
AES	4.1943e-183	-0.890464	0.263	0.642	2.0284e-178	6.54324e-180
C19orf43	3.79577e-159	-0.891398	0.204	0.525	1.83567e-154	4.83072e-156
ATP5L	1.09677e-154	-0.891508	0.187	0.504	5.30411e-150	1.26288e-151
FYB	8.2942e-151	-0.906629	0.19	0.504	4.01116e-146	9.11627e-148
FAM65B	1.43478e-157	-0.912721	0.192	0.515	6.93874e-153	1.77916e-154
PTGDS	1.78926e-17	-0.916792	0.093	0.157	8.65306e-13	8.48339e-16
GNB2L1	9.78959e-200	-0.935425	0.28	0.693	4.73434e-195	1.97264e-196
ATP5G2	7.83505e-182	-0.948256	0.227	0.585	3.78911e-177	1.1841e-178
CTB-91J4.1	7.72985e-103	-0.977702	0.021	0.196	3.73823e-98	3.97684e-100
RARRES3	3.4846e-195	-1.01063	0.222	0.584	1.68519e-190	6.24143e-192
ATP5E	1.98748e-198	-1.02119	0.214	0.578	9.61165e-194	3.84466e-195
IFITM1	2.72265e-216	-1.07355	0.568	0.81	1.3167e-211	7.31501e-213
IFITM3	3.21432e-166	-1.1137	0.161	0.46	1.55448e-161	4.44136e-163
TRGV9	2.20541e-60	-1.13753	0.105	0.251	1.06656e-55	4.71929e-58
TRDV2	2.58412e-64	-1.21198	0.03	0.157	1.24971e-59	5.89484e-62
CD74	1.73739e-257	-1.31948	0.591	0.841	8.40218e-253	7.63834e-254
HLA-DRB5	8.01961e-208	-1.35069	0.058	0.38	3.87837e-203	1.93918e-204

## Sheet: Cluster3
	p_val	avg_log2FC	pct.1	pct.2	p_val_adj	p_val_adj_FDR	MT/RP
MT-ND3	4.0918e-275	0.9786	0.933	0.859	1.97883e-270	9.89417e-271	1
KLRB1	1.25866e-56	0.842436	0.277	0.156	6.087e-52	2.41548e-54
RESF1	6.00587e-230	0.829109	0.617	0.293	2.9045e-225	4.84083e-226
PLAAT4	2.2148e-245	0.796357	0.699	0.354	1.0711e-240	2.67774e-241
MTRNR2L8	5.95389e-44	0.780565	0.181	0.084	2.87936e-39	8.44387e-42
SEPTIN7	9.57616e-229	0.769001	0.736	0.395	4.63113e-224	6.61589e-225
RACK1	1.51447e-193	0.738873	0.785	0.431	7.32412e-189	4.06895e-190
EEF1G	2.37406e-202	0.734223	0.773	0.433	1.14812e-197	7.65413e-199
ATP5F1E	1.79587e-199	0.721446	0.769	0.423	8.68499e-195	5.10881e-196
FYB1	1.69148e-182	0.701019	0.622	0.321	8.18016e-178	3.27207e-179
KLRK1	5.62519e-186	0.687752	0.688	0.383	2.7204e-181	1.18278e-182
TLE5	6.13554e-205	0.687259	0.725	0.386	2.96721e-200	2.11943e-201
RPS10	8.36622e-151	0.673406	0.728	0.508	4.04599e-146	9.19542e-148	1
RPL17	4.12527e-152	0.664647	0.857	0.668	1.99502e-147	4.75005e-149	1
TRBC1	5.88643e-109	0.657996	0.62	0.408	2.84674e-104	3.51449e-106
ATP5MG	1.06144e-181	0.630964	0.71	0.384	5.13321e-177	1.97431e-178
PCED1B-AS1	1.41074e-172	0.626981	0.635	0.33	6.82246e-168	2.13202e-169
TRIR	1.49674e-175	0.624555	0.672	0.357	7.23841e-171	2.496e-172
RIPOR2	1.18252e-162	0.617781	0.611	0.318	5.71876e-158	1.54561e-159
NOP53	5.71424e-175	0.611797	0.694	0.367	2.76346e-170	8.91439e-172
MT-ND2	6.81054e-217	0.601564	0.961	0.913	3.29365e-212	3.65961e-213	1
C10orf54	1.06862e-104	-0.601256	0.06	0.23	5.16797e-100	5.61736e-102
ADRBK1	2.80075e-107	-0.602351	0.067	0.245	1.35447e-102	1.5935e-104
RASA3	4.30063e-67	-0.611112	0.343	0.466	2.07983e-62	1.03474e-64
KLF12	4.12783e-72	-0.61352	0.275	0.419	1.99626e-67	1.10903e-69
ZNF683	5.66623e-21	-0.615563	0.269	0.326	2.74025e-16	3.18633e-19
SEPT1	1.9848e-110	-0.642864	0.107	0.311	9.59871e-106	1.24659e-107
ATP5D	3.34458e-125	-0.655946	0.113	0.338	1.61747e-120	2.74148e-122
TCEB2	9.11376e-124	-0.657218	0.097	0.311	4.40751e-119	6.88673e-121
IFITM3	2.24126e-103	-0.658469	0.097	0.281	1.0839e-98	1.14095e-100
RABGAP1L	1.29644e-101	-0.687279	0.346	0.512	6.26969e-97	6.39765e-99
C9orf142	3.97054e-133	-0.696481	0.12	0.356	1.92019e-128	3.49126e-130
TRBV9	2.92675e-37	-0.716338	0.036	0.107	1.41541e-32	3.26884e-35
FAM65B	1.86467e-146	-0.725232	0.148	0.413	9.01773e-142	1.96038e-143
HIST1H1E	4.44181e-73	-0.756557	0.372	0.496	2.1481e-68	1.21362e-70
CTB-91J4.1	5.47117e-106	-0.780853	0.069	0.243	2.64591e-101	2.9399e-103
ALDOA	1.29007e-144	-0.79156	0.185	0.433	6.2389e-140	1.32743e-141
SEPT7	1.57454e-165	-0.799767	0.145	0.426	7.61463e-161	2.11517e-162
C19orf43	4.08888e-161	-0.815385	0.142	0.414	1.97743e-156	5.20375e-158
ATP5B	1.1781e-155	-0.827409	0.108	0.356	5.6974e-151	1.42435e-152
ATP5L	2.03638e-175	-0.83959	0.137	0.421	9.84814e-171	3.28271e-172
SEPT9	1.26894e-169	-0.87781	0.122	0.389	6.13673e-165	1.85962e-166
CD74	2.70059e-121	-0.883443	0.578	0.705	1.30603e-116	1.97884e-118
IFITM1	7.97187e-155	-0.913696	0.523	0.687	3.85528e-150	9.40311e-152
KIAA1551	6.30547e-169	-0.91749	0.125	0.394	3.04939e-164	8.9688e-166
GLTSCR2	1.43326e-183	-0.919695	0.135	0.423	6.9314e-179	2.88808e-180
ATP5E	6.82769e-189	-0.921714	0.162	0.467	3.30194e-184	1.65097e-185
ATP5G2	9.94905e-206	-0.978898	0.16	0.477	4.81146e-201	3.70112e-202
HLA-DRB5	2.63909e-212	-0.979309	0.045	0.308	1.27629e-207	1.16027e-208
RARRES3	8.12405e-201	-0.993203	0.138	0.44	3.92887e-196	2.45554e-197
AES	8.37111e-214	-1.02704	0.186	0.52	4.04835e-209	4.04835e-210
FYB	6.82562e-206	-1.04639	0.134	0.437	3.30094e-201	2.75078e-202
GNB2L1	1.96028e-234	-1.14871	0.202	0.557	9.4801e-230	1.89602e-230

## Sheet: Cluster4
	p_val	avg_log2FC	pct.1	pct.2	p_val_adj	p_val_adj_FDR	MT/RP
MTRNR2L8	2.76419e-99	2.66913	0.336	0.18	1.33679e-94	2.67358e-95
RPS26	1.11911e-160	0.712807	0.917	0.857	5.41212e-156	2.70606e-156	1
FOS	5.31257e-43	0.62076	0.728	0.658	2.56921e-38	9.17576e-40
HLA-DRB5	9.10663e-158	-0.615316	0.552	0.818	4.40406e-153	1.46802e-153
FOLR3	1.47394e-207	-1.22301	0.186	0.445	7.1281e-203	7.1281e-203

## Sheet: Cluster5
	p_val	avg_log2FC	pct.1	pct.2	p_val_adj	p_val_adj_FDR	MT/RP
MTRNR2L8	4.24596e-35	2.52227	0.183	0.104	2.05339e-30	5.86682e-32
RPS26	3.20886e-76	0.866012	0.719	0.646	1.55184e-71	1.55184e-72	1
CXCR4	2.1905e-118	0.624824	0.858	0.782	1.05935e-113	2.1187e-114
DUSP1	4.16573e-26	0.600148	0.242	0.168	2.01459e-21	3.41455e-23
EAF2	6.56595e-142	-0.694032	0.315	0.575	3.17536e-137	1.05845e-137
HLA-DQA2	0	-1.38796	0.215	0.675	0	0

## Sheet: Cluster6
	p_val	avg_log2FC	pct.1	pct.2	p_val_adj	p_val_adj_FDR	MT/RP
MTRNR2L8	2.08983e-67	2.99112	0.243	0.126	1.01066e-62	1.31255e-64
JUNB	1.17953e-159	1.27519	0.642	0.474	5.70433e-155	9.50721e-156
PPDPF	4.17758e-189	0.658857	0.902	0.822	2.02032e-184	6.7344e-185
HIST1H1E	1.43123e-68	0.638251	0.542	0.415	6.92158e-64	9.35349e-66
GNB2L1	2.3398e-110	0.635266	0.67	0.441	1.13155e-105	5.95553e-107
TNFAIP3	6.43255e-60	0.617834	0.359	0.229	3.11085e-55	2.88041e-57
NOP53	4.80536e-105	-0.603141	0.32	0.551	2.32392e-100	9.683e-102
RPL26	1.68262e-162	-0.606036	0.957	0.982	8.1373e-158	1.62746e-158	1
GAS5	1.60226e-114	-0.632819	0.304	0.535	7.74867e-110	5.16578e-111
RPL17	3.44315e-94	-0.694879	0.731	0.821	1.66514e-89	5.04589e-91	1
ATP5F1E	7.0043e-125	-0.743516	0.322	0.555	3.38735e-120	3.07941e-121
RPL36A	1.03474e-132	-0.745147	0.711	0.829	5.00412e-128	5.56013e-129	1
RPS29	1.29048e-119	-0.773076	0.948	0.963	6.2409e-115	4.45779e-116	1
RPS10	1.0919e-199	-1.01653	0.527	0.726	5.28052e-195	5.28052e-195	1

## Sheet: Cluster7
	p_val	avg_log2FC	pct.1	pct.2	p_val_adj	p_val_adj_FDR	MT/RP
MTRNR2L8	2.53557e-37	2.46104	0.206	0.122	1.22623e-32	1.1354e-34
JUNB	2.80467e-89	1.02243	0.531	0.395	1.35637e-84	7.97863e-86
NFKBIA	4.08769e-59	0.673451	0.48	0.366	1.97685e-54	4.59732e-56
PPDPF	9.61079e-159	0.664957	0.858	0.769	4.64787e-154	4.64787e-154
ATP5F1E	2.24802e-86	-0.606179	0.387	0.576	1.08717e-81	6.03981e-83
RPL36A	1.70768e-92	-0.609685	0.722	0.802	8.2585e-88	5.50567e-89	1
RPS29	3.10236e-104	-0.647115	0.939	0.955	1.50033e-99	1.50033e-100	1
RPS10	9.59302e-158	-0.898502	0.552	0.717	4.63928e-153	2.31964e-153	1

## Sheet: Cluster8
	p_val	avg_log2FC	pct.1	pct.2	p_val_adj	p_val_adj_FDR	MT/RP
MTRNR2L8	6.92577e-52	2.72007	0.227	0.111	3.34937e-47	5.58229e-48
JUNB	3.73189e-19	0.777885	0.479	0.418	1.80478e-14	3.92344e-16
KLRB1	1.7326e-20	0.675056	0.217	0.143	8.37904e-16	1.99501e-17
CCL3L1	4.88442e-102	-0.626319	0.011	0.146	2.36215e-97	1.18108e-97
HLA-DRB5	9.06722e-137	-0.914733	0.061	0.277	4.385e-132	4.385e-132

## Sheet: Cluster9
	p_val	avg_log2FC	pct.1	pct.2	p_val_adj	p_val_adj_FDR	MT/RP
MTRNR2L8	4.57581e-05	1.9856	0.164	0.137	1	0.00727931
S100B	4.01719e-35	0.629392	0.208	0.102	1.94276e-30	1.72874e-31
JUNB	1.71638e-18	0.60126	0.352	0.276	8.30056e-14	2.86226e-15

[truncated: 16 more sheets: Cluster10, Cluster11, Cluster12, Cluster13, Cluster14, Cluster15, Cluster16, Cluster17, Cluster18, Cluster19, Cluster20, Cluster22, Cluster23, Cluster24, Cluster25, Cluster26]
