# Supplementary material for: Association of HBsAg levels with differential gene expression in NK, CD8 T, and memory B cells in treated patients with chronic HBV
Source: JHEP Rep. 2023 Dec 3;6(2):100980. doi: 10.1016/j.jhepr.2023.100980 (PMC10835465; doi:10.1016/j.jhepr.2023.100980)
Supplement: Multimedia component 9 [file mmc9.xlsx]

## Sheet: KLRC2+ NCAM1-low NK (cluster 2)
	ID	Description	NES	Pvalue	Padjust
1	GO:0005096	GTPase activator activity	-1.5893	2.11e-05	0.0128
2	GO:0098797	plasma membrane protein complex	-1.5377	2.01e-05	0.0128
3	GO:0030695	GTPase regulator activity	-1.5266	2.03e-05	0.0128
4	GO:0060589	nucleoside-triphosphatase regulator activity	-1.5266	2.03e-05	0.0128
5	GO:0000165	MAPK cascade	-1.467	2.01e-05	0.0128
6	GO:0030029	actin filament-based process	-1.4488	2.01e-05	0.0128
7	GO:0043408	regulation of MAPK cascade	-1.4417	2.01e-05	0.0128
8	GO:0000904	cell morphogenesis involved in differentiation	-1.4397	2.01e-05	0.0128
9	GO:0030036	actin cytoskeleton organization	-1.4351	2.01e-05	0.0128
10	GO:0030155	regulation of cell adhesion	-1.4345	2.01e-05	0.0128
11	GO:0019901	protein kinase binding	-1.4281	2.01e-05	0.0128
12	GO:0034330	cell junction organization	-1.419	2.01e-05	0.0128
13	GO:0098609	cell-cell adhesion	-1.4182	2e-05	0.0128
14	GO:0016773	phosphotransferase activity, alcohol group as acceptor	-1.411	2.01e-05	0.0128
15	GO:0071417	cellular response to organonitrogen compound	-1.3919	2.01e-05	0.0128
16	GO:0019900	kinase binding	-1.3917	2.01e-05	0.0128
17	GO:0032989	cellular component morphogenesis	-1.3914	2.01e-05	0.0128
18	GO:0048729	tissue morphogenesis	-1.3888	2.01e-05	0.0128
19	GO:0005773	vacuole	-1.3862	2.01e-05	0.0128
20	GO:0016301	kinase activity	-1.3798	2.01e-05	0.0128
21	GO:0000323	lytic vacuole	-1.3796	2.01e-05	0.0128
22	GO:0005764	lysosome	-1.3796	2.01e-05	0.0128
23	GO:0120039	plasma membrane bounded cell projection morphogenesis	-1.3741	2.01e-05	0.0128
24	GO:0048858	cell projection morphogenesis	-1.3734	2.01e-05	0.0128
25	GO:0045321	leukocyte activation	-1.3374	2e-05	0.0128
26	GO:0001772	immunological synapse	-1.5977	2.57e-05	0.0128
27	GO:0042605	peptide antigen binding	-1.5938	2.64e-05	0.0128
28	GO:0042611	MHC protein complex	-1.5775	2.72e-05	0.0128
29	GO:0044062	regulation of excretion	-1.5752	2.72e-05	0.0128
30	GO:0042581	specific granule	-1.5711	2.22e-05	0.0128
31	GO:0031589	cell-substrate adhesion	-1.4875	4.12e-05	0.0128
32	GO:0106310	protein serine kinase activity	-1.4744	4.13e-05	0.0128
33	GO:0070661	leukocyte proliferation	-1.4618	4.14e-05	0.0128
34	GO:0005911	cell-cell junction	-1.4546	4.06e-05	0.0128
35	GO:0045785	positive regulation of cell adhesion	-1.4473	4.07e-05	0.0128
36	GO:0043410	positive regulation of MAPK cascade	-1.4414	4.07e-05	0.0128
37	GO:0010975	regulation of neuron projection development	-1.4246	4.08e-05	0.0128
38	GO:0022407	regulation of cell-cell adhesion	-1.4181	4.07e-05	0.0128
39	GO:0004672	protein kinase activity	-1.412	4.04e-05	0.0128
40	GO:0007264	small GTPase mediated signal transduction	-1.4093	4.06e-05	0.0128
41	GO:0002250	adaptive immune response	-1.4033	4.04e-05	0.0128
42	GO:0010008	endosome membrane	-1.4	4.05e-05	0.0128
43	GO:0048667	cell morphogenesis involved in neuron differentiation	-1.3973	4.04e-05	0.0128
44	GO:0048812	neuron projection morphogenesis	-1.3734	4.03e-05	0.0128
45	GO:0002252	immune effector process	-1.3646	4.03e-05	0.0128
46	GO:0005509	calcium ion binding	-1.3544	4.02e-05	0.0128
47	GO:0032990	cell part morphogenesis	-1.351	4.03e-05	0.0128
48	GO:0007167	enzyme-linked receptor protein signaling pathway	-1.3156	4.01e-05	0.0128
49	GO:0031175	neuron projection development	-1.3148	4.01e-05	0.0128
50	GO:0007193	adenylate cyclase-inhibiting G protein-coupled receptor signaling pathway	-1.6032	4.85e-05	0.0147
51	GO:0007588	excretion	-1.5913	5.22e-05	0.0148
52	GO:0098801	regulation of renal system process	-1.581	5.28e-05	0.0148
53	GO:0071556	integral component of lumenal side of endoplasmic reticulum membrane	-1.5647	5.38e-05	0.0148
54	GO:0098553	lumenal side of endoplasmic reticulum membrane	-1.5647	5.38e-05	0.0148
55	GO:0007188	adenylate cyclase-modulating G protein-coupled receptor signaling pathway	-1.536	6.37e-05	0.0148
56	GO:0030658	transport vesicle membrane	-1.532	6.45e-05	0.0148
57	GO:0031267	small GTPase binding	-1.5078	6.33e-05	0.0148
58	GO:0002440	production of molecular mediator of immune response	-1.4794	6.29e-05	0.0148
59	GO:0060158	phospholipase C-activating dopamine receptor signaling pathway	-1.454	5.84e-05	0.0148
60	GO:0050808	synapse organization	-1.4463	6.13e-05	0.0148
61	GO:0007159	leukocyte cell-cell adhesion	-1.4405	6.15e-05	0.0148
62	GO:0008047	enzyme activator activity	-1.386	6.06e-05	0.0148
63	GO:0051606	detection of stimulus	-1.3661	6.04e-05	0.0148
64	GO:0001944	vasculature development	-1.3475	6.03e-05	0.0148
65	GO:0019904	protein domain specific binding	-1.3458	6.04e-05	0.0148
66	GO:0008092	cytoskeletal protein binding	-1.3117	6.01e-05	0.0148
67	GO:0031227	intrinsic component of endoplasmic reticulum membrane	-1.5321	6.62e-05	0.015
68	GO:0017124	SH3 domain binding	-1.5877	6.86e-05	0.0153
69	GO:0005753	mitochondrial proton-transporting ATP synthase complex	1.8249	7.45e-05	0.0164
70	GO:0019825	oxygen binding	1.9584	8.55e-05	0.0164
71	GO:0098703	calcium ion import across plasma membrane	-1.5812	7.85e-05	0.0164
72	GO:0015874	norepinephrine transport	-1.5713	8.17e-05	0.0164
73	GO:0035725	sodium ion transmembrane transport	-1.5401	8.76e-05	0.0164
74	GO:0010810	regulation of cell-substrate adhesion	-1.4997	8.6e-05	0.0164
75	GO:0005516	calmodulin binding	-1.4987	8.66e-05	0.0164
76	GO:0098978	glutamatergic synapse	-1.4766	8.31e-05	0.0164
77	GO:0051020	GTPase binding	-1.4765	8.37e-05	0.0164
78	GO:0046873	metal ion transmembrane transporter activity	-1.4141	8.17e-05	0.0164
79	GO:0004674	protein serine/threonine kinase activity	-1.4112	8.17e-05	0.0164
80	GO:0008610	lipid biosynthetic process	-1.3412	8.04e-05	0.0164
81	GO:0046649	lymphocyte activation	-1.3316	8.03e-05	0.0164
82	GO:0022627	cytosolic small ribosomal subunit	1.9236	9.03e-05	0.0167
83	GO:0016469	proton-transporting two-sector ATPase complex	1.9175	9.45e-05	0.0172
84	GO:0035579	specific granule membrane	-1.5824	9.53e-05	0.0172
85	GO:0046635	positive regulation of alpha-beta T cell activation	-1.5882	9.78e-05	0.0175
86	GO:0022625	cytosolic large ribosomal subunit	2.0276	9.94e-05	0.0176
87	GO:0016339	calcium-dependent cell-cell adhesion via plasma membrane cell adhesion molecules	-1.5781	0.000103	0.018
88	GO:0046651	lymphocyte proliferation	-1.4683	0.000105	0.0181
89	GO:0042776	proton motive force-driven mitochondrial ATP synthesis	1.9049	0.000106	0.0181
90	GO:0015935	small ribosomal subunit	1.9887	0.000113	0.0187
91	GO:0015986	proton motive force-driven ATP synthesis	1.9797	0.000112	0.0187
92	GO:0007189	adenylate cyclase-activating G protein-coupled receptor signaling pathway	-1.5302	0.000111	0.0187
93	GO:1903351	cellular response to dopamine	-1.5686	0.000119	0.0193
94	GO:0061564	axon development	-1.3762	0.000122	0.0193
95	GO:0000139	Golgi membrane	-1.3376	0.000121	0.0193
96	GO:0042327	positive regulation of phosphorylation	-1.3152	0.00012	0.0193
97	GO:0050867	positive regulation of cell activation	-1.416	0.000123	0.0193
98	GO:0032943	mononuclear cell proliferation	-1.4684	0.000125	0.0194
99	GO:0022626	cytosolic ribosome	2.1934	0.000135	0.0196
100	GO:0005549	odorant binding	2.0461	0.000139	0.0196
101	GO:0015934	large ribosomal subunit	1.9927	0.000146	0.0196
102	GO:0009206	purine ribonucleoside triphosphate biosynthetic process	1.9166	0.000148	0.0196
103	GO:0006754	ATP biosynthetic process	1.9136	0.000137	0.0196
104	GO:0009145	purine nucleoside triphosphate biosynthetic process	1.904	0.000148	0.0196
105	GO:0070469	respirasome	1.7721	0.000132	0.0196
106	GO:0032156	septin cytoskeleton	1.7643	0.000143	0.0196
107	GO:0098982	GABA-ergic synapse	-1.573	0.000147	0.0196
108	GO:1901888	regulation of cell junction assembly	-1.4961	0.00013	0.0196
109	GO:0070663	regulation of leukocyte proliferation	-1.4717	0.000148	0.0196
110	GO:0002263	cell activation involved in immune response	-1.4482	0.000147	0.0196
111	GO:0042578	phosphoric ester hydrolase activity	-1.4378	0.000144	0.0196
112	GO:0033674	positive regulation of kinase activity	-1.377	0.000142	0.0196
113	GO:0098552	side of membrane	-1.3468	0.000141	0.0196
114	GO:0030424	axon	-1.3436	0.000141	0.0196
115	GO:0002694	regulation of leukocyte activation	-1.3409	0.000141	0.0196
116	GO:0009201	ribonucleoside triphosphate biosynthetic process	1.9175	0.000154	0.0198
117	GO:0009142	nucleoside triphosphate biosynthetic process	1.8881	0.000164	0.0198
118	GO:0015078	proton transmembrane transporter activity	1.8135	0.000167	0.0198
119	GO:0023026	MHC class II protein complex binding	-1.5624	0.000162	0.0198
120	GO:0010919	regulation of inositol phosphate biosynthetic process	-1.5441	0.000167	0.0198
121	GO:0030048	actin filament-based movement	-1.5368	0.000159	0.0198
122	GO:0030176	integral component of endoplasmic reticulum membrane	-1.5197	0.000155	0.0198
123	GO:0019897	extrinsic component of plasma membrane	-1.508	0.000154	0.0198
124	GO:0048771	tissue remodeling	-1.5001	0.000155	0.0198
125	GO:1903037	regulation of leukocyte cell-cell adhesion	-1.4209	0.000165	0.0198
126	GO:0042110	T cell activation	-1.3731	0.000162	0.0198
127	GO:0001568	blood vessel development	-1.3322	0.000161	0.0198
128	GO:0035239	tube morphogenesis	-1.3121	0.00016	0.0198
129	GO:1903039	positive regulation of leukocyte cell-cell adhesion	-1.4556	0.000169	0.0199
130	GO:0042098	T cell proliferation	-1.4845	0.000173	0.0202
131	GO:0006119	oxidative phosphorylation	1.9363	0.000179	0.0208
132	GO:0003735	structural constituent of ribosome	2.1235	0.000204	0.0212
133	GO:0098800	inner mitochondrial membrane protein complex	1.9581	0.000194	0.0212
134	GO:0002181	cytoplasmic translation	1.9296	0.000199	0.0212
135	GO:1902600	proton transmembrane transport	1.7873	0.000197	0.0212
136	GO:0032944	regulation of mononuclear cell proliferation	-1.4799	0.000192	0.0212
137	GO:0022409	positive regulation of cell-cell adhesion	-1.4459	0.000187	0.0212
138	GO:0042277	peptide binding	-1.4415	0.000187	0.0212
139	GO:0045121	membrane raft	-1.4382	0.000187	0.0212
140	GO:0098857	membrane microdomain	-1.4363	0.000207	0.0212
141	GO:0016311	dephosphorylation	-1.4228	0.000207	0.0212
142	GO:0005765	lysosomal membrane	-1.3943	0.000205	0.0212
143	GO:0098852	lytic vacuole membrane	-1.3943	0.000205	0.0212
144	GO:0048514	blood vessel morphogenesis	-1.34	0.000202	0.0212
145	GO:0007169	transmembrane receptor protein tyrosine kinase signaling pathway	-1.3371	0.000202	0.0212
146	GO:0097435	supramolecular fiber organization	-1.3078	0.000201	0.0212
147	GO:0022603	regulation of anatomical structure morphogenesis	-1.2914	0.0002	0.0212
148	GO:0030097	hemopoiesis	-1.2874	0.0002	0.0212
149	GO:0048534	hematopoietic or lymphoid organ development	-1.2823	0.0002	0.0212
150	GO:0005802	trans-Golgi network	-1.4623	0.000212	0.0215
151	GO:1903350	response to dopamine	-1.5589	0.000214	0.0216
152	GO:0045259	proton-transporting ATP synthase complex	1.8228	0.000225	0.0219
153	GO:0042273	ribosomal large subunit biogenesis	1.7628	0.000224	0.0219
154	GO:0021978	telencephalon regionalization	-1.5222	0.000225	0.0219
155	GO:0006897	endocytosis	-1.3408	0.000222	0.0219
156	GO:0030001	metal ion transport	-1.294	0.00022	0.0219
157	GO:0015252	proton channel activity	1.8175	0.000228	0.022
158	GO:0001952	regulation of cell-matrix adhesion	-1.5249	0.000229	0.022
159	GO:0044391	ribosomal subunit	2.147	0.000236	0.0224
160	GO:0007160	cell-matrix adhesion	-1.4796	0.000235	0.0224
161	GO:0050731	positive regulation of peptidyl-tyrosine phosphorylation	-1.4796	0.00024	0.0226
162	GO:0009060	aerobic respiration	1.8619	0.000244	0.0229
163	GO:0098803	respiratory chain complex	1.7381	0.000246	0.0229
164	GO:2000543	positive regulation of gastrulation	1.5195	0.000249	0.0231
165	GO:0005746	mitochondrial respirasome	1.7697	0.000252	0.0232
166	GO:0050870	positive regulation of T cell activation	-1.46	0.000255	0.0233
167	GO:0032588	trans-Golgi network membrane	-1.55	0.000259	0.0236
168	GO:0033108	mitochondrial respiratory chain complex assembly	1.7148	0.000266	0.0238
169	GO:0097254	renal tubular secretion	-1.565	0.000266	0.0238
170	GO:0005543	phospholipid binding	-1.3694	0.000264	0.0238
171	GO:0002366	leukocyte activation involved in immune response	-1.4434	0.000273	0.0242
172	GO:0005840	ribosome	2.1215	0.000284	0.0242
173	GO:0009152	purine ribonucleotide biosynthetic process	1.7506	0.000284	0.0242
174	GO:0046034	ATP metabolic process	1.6473	0.000284	0.0242
175	GO:0019882	antigen processing and presentation	-1.5567	0.000281	0.0242
176	GO:0002377	immunoglobulin production	-1.4777	0.000285	0.0242
177	GO:0099504	synaptic vesicle cycle	-1.4746	0.000283	0.0242
178	GO:0019787	ubiquitin-like protein transferase activity	-1.3683	0.000285	0.0242
179	GO:0051249	regulation of lymphocyte activation	-1.3538	0.000284	0.0242
180	GO:0006364	rRNA processing	1.5905	0.000295	0.0249
181	GO:0012507	ER to Golgi transport vesicle membrane	-1.5518	0.000299	0.0251
182	GO:0002520	immune system development	-1.2593	0.0003	0.0251
183	GO:0004721	phosphoprotein phosphatase activity	-1.4772	0.000308	0.0252
184	GO:0046631	alpha-beta T cell activation	-1.4748	0.000309	0.0252
185	GO:0004842	ubiquitin-protein transferase activity	-1.3872	0.000306	0.0252
186	GO:0005774	vacuolar membrane	-1.3762	0.000306	0.0252
187	GO:0009260	ribonucleotide biosynthetic process	1.7348	0.000311	0.0253
188	GO:0045333	cellular respiration	1.8151	0.000321	0.0254
189	GO:0006164	purine nucleotide biosynthetic process	1.7489	0.000323	0.0254
190	GO:0046390	ribose phosphate biosynthetic process	1.7123	0.000323	0.0254
191	GO:0044853	plasma membrane raft	-1.5224	0.000324	0.0254
192	GO:0050670	regulation of lymphocyte proliferation	-1.469	0.00032	0.0254
193	GO:0045055	regulated exocytosis	-1.4579	0.000319	0.0254
194	GO:0002684	positive regulation of immune system process	-1.2829	0.000321	0.0254
195	GO:0009205	purine ribonucleoside triphosphate metabolic process	1.6289	0.000329	0.0256
196	GO:0050863	regulation of T cell activation	-1.4085	0.00033	0.0256
197	GO:0072522	purine-containing compound biosynthetic process	1.7461	0.000342	0.026
198	GO:0009199	ribonucleoside triphosphate metabolic process	1.6229	0.000343	0.026
199	GO:0009144	purine nucleoside triphosphate metabolic process	1.6143	0.000339	0.026
200	GO:0030334	regulation of cell migration	-1.2742	0.000341	0.026
201	GO:0099003	vesicle-mediated transport in synapse	-1.4664	0.000345	0.0261
202	GO:0071868	cellular response to monoamine stimulus	-1.531	0.000351	0.0262
203	GO:0071870	cellular response to catecholamine stimulus	-1.531	0.000351	0.0262
204	GO:0031532	actin cytoskeleton reorganization	-1.5233	0.000348	0.0262
205	GO:0016072	rRNA metabolic process	1.4972	0.000364	0.027
206	GO:0009141	nucleoside triphosphate metabolic process	1.6013	0.000371	0.0271
207	GO:0030667	secretory granule membrane	-1.4215	0.000375	0.0271
208	GO:0002460	adaptive immune response based on somatic recombination of immune receptors built from immunoglobulin superfamily domains	-1.42	0.000376	0.0271
209	GO:0051251	positive regulation of lymphocyte activation	-1.4125	0.000373	0.0271
210	GO:0002696	positive regulation of leukocyte activation	-1.4029	0.00037	0.0271
211	GO:0030133	transport vesicle	-1.377	0.000368	0.0271
212	GO:0001934	positive regulation of protein phosphorylation	-1.3019	0.000382	0.0271
213	GO:0010562	positive regulation of phosphorus metabolic process	-1.2809	0.000381	0.0271
214	GO:0045937	positive regulation of phosphate metabolic process	-1.2809	0.000381	0.0271
215	GO:0035710	CD4-positive, alpha-beta T cell activation	-1.5146	0.000393	0.0278
216	GO:0050865	regulation of cell activation	-1.3138	0.000403	0.0283
217	GO:0019884	antigen processing and presentation of exogenous antigen	-1.5311	0.000408	0.0285
218	GO:0001667	ameboidal-type cell migration	-1.377	0.000409	0.0285
219	GO:0005940	septin ring	1.7156	0.000419	0.0289
220	GO:0031105	septin complex	1.7156	0.000419	0.0289
221	GO:0086011	membrane repolarization during action potential	-1.5417	0.000429	0.0291
222	GO:0007015	actin filament organization	-1.3752	0.000428	0.0291
223	GO:0003779	actin binding	-1.3749	0.000429	0.0291
224	GO:0007409	axonogenesis	-1.3742	0.000429	0.0291
225	GO:0022900	electron transport chain	1.5336	0.000431	0.0291
226	GO:0098798	mitochondrial protein-containing complex	1.9069	0.000435	0.0292
227	GO:1901293	nucleoside phosphate biosynthetic process	1.6844	0.000451	0.0298
228	GO:0009165	nucleotide biosynthetic process	1.682	0.00045	0.0298
229	GO:0070851	growth factor receptor binding	-1.4943	0.000451	0.0298
230	GO:0034329	cell junction assembly	-1.3694	0.00045	0.0298
231	GO:0042254	ribosome biogenesis	1.5482	0.000461	0.03
232	GO:0070371	ERK1 and ERK2 cascade	-1.4104	0.000457	0.03
233	GO:0044255	cellular lipid metabolic process	-1.2544	0.000461	0.03
234	GO:0071363	cellular response to growth factor stimulus	-1.3071	0.000463	0.0301
235	GO:0043235	receptor complex	-1.3579	0.000468	0.0303
236	GO:0030141	secretory granule	-1.273	0.000481	0.031
237	GO:0045261	proton-transporting ATP synthase complex, catalytic core F(1)	1.472	0.000486	0.0311
238	GO:0002009	morphogenesis of an epithelium	-1.343	0.000486	0.0311
239	GO:0030099	myeloid cell differentiation	-1.3798	0.000493	0.0314
240	GO:0019646	aerobic electron transport chain	1.6934	0.000495	0.0314
241	GO:0048002	antigen processing and presentation of peptide antigen	-1.5319	0.000498	0.0314
242	GO:0042773	ATP synthesis coupled electron transport	1.6972	0.000523	0.0319
243	GO:0042775	mitochondrial ATP synthesis coupled electron transport	1.6972	0.000523	0.0319
244	GO:0005902	microvillus	-1.5292	0.000522	0.0319
245	GO:0015276	ligand-gated ion channel activity	-1.4907	0.000516	0.0319
246	GO:0022834	ligand-gated channel activity	-1.4907	0.000516	0.0319
247	GO:0070848	response to growth factor	-1.3015	0.000523	0.0319
248	GO:0016772	transferase activity, transferring phosphorus-containing groups	-1.2791	0.000521	0.0319
249	GO:2000145	regulation of cell motility	-1.2557	0.000521	0.0319
250	GO:0098576	lumenal side of membrane	-1.5329	0.000529	0.0322
251	GO:0015980	energy derivation by oxidation of organic compounds	1.7148	0.000535	0.0324
252	GO:0061659	ubiquitin-like protein ligase activity	-1.3951	0.000539	0.0325
253	GO:0036477	somatodendritic compartment	-1.2751	0.000541	0.0325
254	GO:0050807	regulation of synapse organization	-1.4427	0.000562	0.0336
255	GO:0061061	muscle structure development	-1.3016	0.000564	0.0336
256	GO:0016791	phosphatase activity	-1.4219	0.000569	0.0338
257	GO:0005261	cation channel activity	1.4527	0.000582	0.0344
258	GO:0097060	synaptic membrane	-1.3848	0.000597	0.0352
259	GO:0043549	regulation of kinase activity	-1.2944	0.000602	0.0352
260	GO:0006082	organic acid metabolic process	-1.2556	0.000601	0.0352
261	GO:0071526	semaphorin-plexin signaling pathway	-1.5224	0.000617	0.0359
262	GO:0014062	regulation of serotonin secretion	-1.4184	0.000619	0.0359
263	GO:0050803	regulation of synapse structure or activity	-1.4462	0.000625	0.0361
264	GO:0035091	phosphatidylinositol binding	-1.4111	0.000632	0.0364
265	GO:0006470	protein dephosphorylation	-1.4199	0.000635	0.0364
266	GO:0019898	extrinsic component of membrane	-1.4013	0.000646	0.0368
267	GO:0002521	leukocyte differentiation	-1.3208	0.000646	0.0368
268	GO:0050708	regulation of protein secretion	-1.4288	0.000659	0.0373
269	GO:0098754	detoxification	1.5747	0.000672	0.0379
270	GO:0030666	endocytic vesicle membrane	-1.4498	0.000675	0.038
271	GO:0086013	membrane repolarization during cardiac muscle cell action potential	-1.5176	0.000681	0.0382
272	GO:0018212	peptidyl-tyrosine modification	-1.3787	0.0007	0.0391
273	GO:1902495	transmembrane transporter complex	1.5389	0.000711	0.0396
274	GO:0004984	olfactory receptor activity	1.7033	0.000722	0.0399
275	GO:0004713	protein tyrosine kinase activity	-1.4817	0.000723	0.0399
276	GO:0050911	detection of chemical stimulus involved in sensory perception of smell	1.6819	0.000733	0.0404
277	GO:0071867	response to monoamine	-1.5067	0.000747	0.0404
278	GO:0071869	response to catecholamine	-1.5067	0.000747	0.0404
279	GO:0005884	actin filament	-1.4998	0.00074	0.0404
280	GO:0031098	stress-activated protein kinase signaling cascade	-1.4271	0.000745	0.0404
281	GO:0098791	Golgi apparatus subcompartment	-1.3724	0.000741	0.0404
282	GO:0098581	detection of external biotic stimulus	-1.5176	0.000755	0.0404
283	GO:0031234	extrinsic component of cytoplasmic side of plasma membrane	-1.5101	0.000753	0.0404
284	GO:0005085	guanyl-nucleotide exchange factor activity	-1.4337	0.00075	0.0404
285	GO:0019755	one-carbon compound transport	1.7607	0.000761	0.0406
286	GO:0051056	regulation of small GTPase mediated signal transduction	-1.3972	0.000773	0.0411
287	GO:0009055	electron transfer activity	1.6205	0.000776	0.0411
288	GO:0009988	cell-cell recognition	-1.5171	0.000784	0.0414
289	GO:0048639	positive regulation of developmental growth	-1.4623	0.0008	0.0419
290	GO:0018108	peptidyl-tyrosine phosphorylation	-1.3714	0.000803	0.0419
291	GO:0005769	early endosome	-1.3624	0.000798	0.0419
292	GO:1901699	cellular response to nitrogen compound	-1.296	0.000805	0.0419
293	GO:0060341	regulation of cellular localization	-1.2477	0.000821	0.0426
294	GO:0030134	COPII-coated ER to Golgi transport vesicle	-1.5034	0.000832	0.0429
295	GO:1990351	transporter complex	1.4076	0.000833	0.0429
296	GO:0043436	oxoacid metabolic process	-1.2505	0.000841	0.0432
297	GO:0051620	norepinephrine uptake	-1.435	0.000846	0.0433
298	GO:0097720	calcineurin-mediated signaling	-1.5182	0.00086	0.0435
299	GO:0046634	regulation of alpha-beta T cell activation	-1.4949	0.000855	0.0435
300	GO:0031252	cell leading edge	-1.3575	0.000859	0.0435
301	GO:0042613	MHC class II protein complex	-1.4995	0.000865	0.0437
302	GO:0042788	polysomal ribosome	1.7543	0.000897	0.0445
303	GO:0032623	interleukin-2 production	-1.5194	0.000893	0.0445
304	GO:0032663	regulation of interleukin-2 production	-1.5194	0.000893	0.0445
305	GO:0030247	polysaccharide binding	-1.5116	0.00089	0.0445
306	GO:0008514	organic anion transmembrane transporter activity	-1.442	0.000894	0.0445
307	GO:0022904	respiratory electron transport chain	1.6175	0.000901	0.0446
308	GO:0002028	regulation of sodium ion transport	-1.5054	0.000908	0.0448
309	GO:0016209	antioxidant activity	1.6376	0.000952	0.0468
310	GO:0098742	cell-cell adhesion via plasma-membrane adhesion molecules	-1.3979	0.000966	0.0474
311	GO:0071357	cellular response to type I interferon	-1.5143	0.000972	0.0475
312	GO:0004667	prostaglandin-D synthase activity	-1.314	0.000993	0.0484
313	GO:0061630	ubiquitin protein ligase activity	-1.383	0.000998	0.0485
314	GO:0000275	mitochondrial proton-transporting ATP synthase complex, catalytic sector F(1)	1.4237	0.001	0.0485
315	GO:0007214	gamma-aminobutyric acid signaling pathway	-1.5145	0.00101	0.0486
316	GO:0009150	purine ribonucleotide metabolic process	1.4015	0.00101	0.0486
317	GO:0048871	multicellular organismal homeostasis	-1.3225	0.00101	0.0486
318	GO:0046849	bone remodeling	-1.4991	0.00103	0.049
319	GO:0007212	dopamine receptor signaling pathway	-1.5151	0.00104	0.0492
320	GO:2000516	positive regulation of CD4-positive, alpha-beta T cell activation	-1.5118	0.00105	0.0492
321	GO:0060337	type I interferon signaling pathway	-1.5113	0.00105	0.0492
322	GO:0001570	vasculogenesis	-1.5057	0.00104	0.0492
323	GO:0071900	regulation of protein serine/threonine kinase activity	-1.3646	0.00105	0.0492
324	GO:0022613	ribonucleoprotein complex biogenesis	1.3444	0.00105	0.0492
325	GO:0007268	chemical synaptic transmission	-1.284	0.00105	0.0492
326	GO:0098916	anterograde trans-synaptic signaling	-1.284	0.00105	0.0492
327	GO:0019843	rRNA binding	1.6732	0.00106	0.0493

## Sheet: KLRG1+ CD8 T (cluster 3)
	ID	Description	NES	Pvalue	Padjust
1	GO:0098797	plasma membrane protein complex	-1.4737	2.01e-05	0.0184
2	GO:0031589	cell-substrate adhesion	-1.4718	2.06e-05	0.0184
3	GO:0045785	positive regulation of cell adhesion	-1.4715	2.03e-05	0.0184
4	GO:0022407	regulation of cell-cell adhesion	-1.4456	2.03e-05	0.0184
5	GO:0030155	regulation of cell adhesion	-1.4431	2.01e-05	0.0184
6	GO:0030695	GTPase regulator activity	-1.44	2.03e-05	0.0184
7	GO:0060589	nucleoside-triphosphatase regulator activity	-1.44	2.03e-05	0.0184
8	GO:0002250	adaptive immune response	-1.4316	2.02e-05	0.0184
9	GO:0050867	positive regulation of cell activation	-1.4289	2.05e-05	0.0184
10	GO:0016773	phosphotransferase activity, alcohol group as acceptor	-1.4004	2.01e-05	0.0184
11	GO:0004672	protein kinase activity	-1.3957	2.02e-05	0.0184
12	GO:0042110	T cell activation	-1.3793	2.02e-05	0.0184
13	GO:0007169	transmembrane receptor protein tyrosine kinase signaling pathway	-1.3755	2.01e-05	0.0184
14	GO:0098609	cell-cell adhesion	-1.3677	2e-05	0.0184
15	GO:0005773	vacuole	-1.3625	2e-05	0.0184
16	GO:0007167	enzyme-linked receptor protein signaling pathway	-1.3296	2e-05	0.0184
17	GO:0045321	leukocyte activation	-1.3177	2e-05	0.0184
18	GO:0007193	adenylate cyclase-inhibiting G protein-coupled receptor signaling pathway	-1.6772	2.42e-05	0.0205
19	GO:0016301	kinase activity	-1.3873	4.01e-05	0.0211
20	GO:0019901	protein kinase binding	-1.3817	4.02e-05	0.0211
21	GO:0005975	carbohydrate metabolic process	-1.3777	4.03e-05	0.0211
22	GO:0000165	MAPK cascade	-1.3691	4.01e-05	0.0211
23	GO:0034330	cell junction organization	-1.366	4.02e-05	0.0211
24	GO:0000323	lytic vacuole	-1.3605	4.01e-05	0.0211
25	GO:0005764	lysosome	-1.3605	4.01e-05	0.0211
26	GO:0050865	regulation of cell activation	-1.3602	4.02e-05	0.0211
27	GO:0019900	kinase binding	-1.3586	4.01e-05	0.0211
28	GO:0043408	regulation of MAPK cascade	-1.3564	4.02e-05	0.0211
29	GO:0030029	actin filament-based process	-1.3343	4.01e-05	0.0211
30	GO:0030658	transport vesicle membrane	-1.5327	4.3e-05	0.0218
31	GO:0005096	GTPase activator activity	-1.5058	6.31e-05	0.0266
32	GO:0022409	positive regulation of cell-cell adhesion	-1.478	6.24e-05	0.0266
33	GO:0051251	positive regulation of lymphocyte activation	-1.4486	6.21e-05	0.0266
34	GO:0002696	positive regulation of leukocyte activation	-1.421	6.16e-05	0.0266
35	GO:0046649	lymphocyte activation	-1.3251	6.02e-05	0.0266
36	GO:0043436	oxoacid metabolic process	-1.2905	6.01e-05	0.0266
37	GO:0048771	tissue remodeling	-1.5335	6.64e-05	0.0273
38	GO:0098703	calcium ion import across plasma membrane	-1.6136	7.94e-05	0.0288
39	GO:0007160	cell-matrix adhesion	-1.4946	8.53e-05	0.0288
40	GO:1903039	positive regulation of leukocyte cell-cell adhesion	-1.4865	8.42e-05	0.0288
41	GO:0050863	regulation of T cell activation	-1.4317	8.22e-05	0.0288
42	GO:0002694	regulation of leukocyte activation	-1.3631	8.06e-05	0.0288
43	GO:0000904	cell morphogenesis involved in differentiation	-1.3345	8.03e-05	0.0288
44	GO:0030036	actin cytoskeleton organization	-1.3275	8.03e-05	0.0288
45	GO:0006082	organic acid metabolic process	-1.2912	8.01e-05	0.0288
46	GO:0016469	proton-transporting two-sector ATPase complex	1.8892	9.07e-05	0.0293
47	GO:0022625	cytosolic large ribosomal subunit	1.881	9.59e-05	0.0293
48	GO:0042776	proton motive force-driven mitochondrial ATP synthesis	1.8499	0.000105	0.0293
49	GO:0046635	positive regulation of alpha-beta T cell activation	-1.5934	9.8e-05	0.0293
50	GO:0016052	carbohydrate catabolic process	-1.5206	8.92e-05	0.0293
51	GO:0050870	positive regulation of T cell activation	-1.4775	0.000106	0.0293
52	GO:1903037	regulation of leukocyte cell-cell adhesion	-1.4335	0.000103	0.0293
53	GO:0007159	leukocyte cell-cell adhesion	-1.4096	0.000102	0.0293
54	GO:0005911	cell-cell junction	-1.3874	0.000101	0.0293
55	GO:0051249	regulation of lymphocyte activation	-1.376	0.000101	0.0293
56	GO:0015986	proton motive force-driven ATP synthesis	1.9341	0.000113	0.0306
57	GO:0019752	carboxylic acid metabolic process	-1.2857	0.00012	0.032
58	GO:0070661	leukocyte proliferation	-1.4339	0.000124	0.0325
59	GO:0022626	cytosolic ribosome	1.9625	0.000139	0.0351
60	GO:0005549	odorant binding	1.9398	0.000141	0.0351
61	GO:0015934	large ribosomal subunit	1.8984	0.000148	0.0351
62	GO:0006754	ATP biosynthetic process	1.8286	0.000141	0.0351
63	GO:0009206	purine ribonucleoside triphosphate biosynthetic process	1.807	0.000149	0.0351
64	GO:0009145	purine nucleoside triphosphate biosynthetic process	1.7885	0.00015	0.0351
65	GO:0002460	adaptive immune response based on somatic recombination of immune receptors built from immunoglobulin superfamily domains	-1.4571	0.000146	0.0351
66	GO:0009201	ribonucleoside triphosphate biosynthetic process	1.8079	0.000155	0.0355
67	GO:0009142	nucleoside triphosphate biosynthetic process	1.7841	0.000166	0.0355
68	GO:0050927	positive regulation of positive chemotaxis	-1.5807	0.000164	0.0355
69	GO:0106310	protein serine kinase activity	-1.4133	0.000165	0.0355
70	GO:0043235	receptor complex	-1.379	0.000162	0.0355
71	GO:0030097	hemopoiesis	-1.2796	0.00016	0.0355
72	GO:0015078	proton transmembrane transporter activity	1.8104	0.000169	0.0356
73	GO:0006119	oxidative phosphorylation	1.8781	0.000181	0.0378
74	GO:0098800	inner mitochondrial membrane protein complex	1.8697	0.000196	0.0396
75	GO:1902600	proton transmembrane transport	1.7649	0.000197	0.0396
76	GO:0002181	cytoplasmic translation	1.7253	0.000199	0.0396
77	GO:0008610	lipid biosynthetic process	-1.3096	0.000201	0.0396
78	GO:0003735	structural constituent of ribosome	1.9346	0.000204	0.0396
79	GO:0005753	mitochondrial proton-transporting ATP synthase complex	1.7891	0.000215	0.0413
80	GO:0015252	proton channel activity	1.8027	0.00022	0.0418
81	GO:0044391	ribosomal subunit	1.9673	0.000237	0.0445
82	GO:0001570	vasculogenesis	-1.5621	0.000241	0.0447
83	GO:0009060	aerobic respiration	1.8071	0.000245	0.0448
84	GO:0004713	protein tyrosine kinase activity	-1.5152	0.000248	0.0449
85	GO:0005746	mitochondrial respirasome	1.7271	0.000255	0.0455
86	GO:0001772	immunological synapse	-1.5802	0.000259	0.0458
87	GO:0005940	septin ring	1.7035	0.000268	0.0463
88	GO:0031105	septin complex	1.7035	0.000268	0.0463
89	GO:0032156	septin cytoskeleton	1.7374	0.000273	0.0466
90	GO:0005840	ribosome	1.9409	0.00029	0.0469
91	GO:0009152	purine ribonucleotide biosynthetic process	1.6508	0.00029	0.0469
92	GO:0005044	scavenger receptor activity	-1.5795	0.000284	0.0469
93	GO:0046034	ATP metabolic process	1.5576	0.00029	0.0469
94	GO:0071417	cellular response to organonitrogen compound	-1.3226	0.000282	0.0469
95	GO:0006364	rRNA processing	1.543	0.000299	0.0471
96	GO:0044853	plasma membrane raft	-1.5227	0.0003	0.0471
97	GO:0048534	hematopoietic or lymphoid organ development	-1.2752	0.0003	0.0471
98	GO:0045333	cellular respiration	1.7384	0.000326	0.0475
99	GO:0006164	purine nucleotide biosynthetic process	1.6562	0.000328	0.0475
100	GO:0009260	ribonucleotide biosynthetic process	1.6393	0.000313	0.0475
101	GO:0046390	ribose phosphate biosynthetic process	1.6266	0.000328	0.0475
102	GO:0004674	protein serine/threonine kinase activity	-1.3751	0.000326	0.0475
103	GO:0043410	positive regulation of MAPK cascade	-1.3586	0.000325	0.0475
104	GO:0098552	side of membrane	-1.32	0.000322	0.0475
105	GO:0002520	immune system development	-1.2592	0.00032	0.0475
106	GO:0009205	purine ribonucleoside triphosphate metabolic process	1.5312	0.000333	0.0477
107	GO:0003018	vascular process in circulatory system	-1.4414	0.000337	0.0479
108	GO:0072522	purine-containing compound biosynthetic process	1.6521	0.000348	0.0484
109	GO:0009199	ribonucleoside triphosphate metabolic process	1.5244	0.000351	0.0484
110	GO:0009144	purine nucleoside triphosphate metabolic process	1.5179	0.000346	0.0484
111	GO:0045259	proton-transporting ATP synthase complex	1.7851	0.000362	0.0495
112	GO:0001952	regulation of cell-matrix adhesion	-1.5192	0.000367	0.0497
113	GO:0016072	rRNA metabolic process	1.4439	0.000376	0.0497
114	GO:0045121	membrane raft	-1.413	0.000373	0.0497
115	GO:0098857	membrane microdomain	-1.4117	0.000373	0.0497
