# Supplementary material for: Association of HBsAg levels with differential gene expression in NK, CD8 T, and memory B cells in treated patients with chronic HBV
Source: JHEP Rep. 2023 Dec 3;6(2):100980. doi: 10.1016/j.jhepr.2023.100980 (PMC10835465; doi:10.1016/j.jhepr.2023.100980)
Supplement: Multimedia component 10 [file mmc10.xlsx]

## Sheet: Cluster 0
	p_val	avg_log2FC	pct.1	pct.2	p_val_adj	cluster	gene
FGFBP2	0	2.37254	0.89	0.127	0	0	FGFBP2
GZMH	0	2.28116	0.974	0.275	0	0	GZMH
GNLY	0	1.96137	0.847	0.222	0	0	GNLY
NKG7	0	1.78078	1	0.533	0	0	NKG7
GZMB	0	1.77584	0.781	0.123	0	0	GZMB
CX3CR1	0	1.4208	0.634	0.11	0	0	CX3CR1
CD8A	0	1.37709	0.835	0.304	0	0	CD8A
ZEB2	0	1.29345	0.752	0.239	0	0	ZEB2
PRF1	0	1.27304	0.879	0.359	0	0	PRF1
CD8B	0	1.19322	0.722	0.264	0	0	CD8B
EFHD2	0	1.19051	0.828	0.362	0	0	EFHD2
CCL5	0	1.18592	0.999	0.562	0	0	CCL5
TRGC2	0	1.18472	0.644	0.252	0	0	TRGC2
CST7	0	1.15234	0.962	0.477	0	0	CST7
FLNA	0	1.13018	0.834	0.484	0	0	FLNA
KLRD1	0	1.12736	0.883	0.336	0	0	KLRD1
PLEK	0	1.10562	0.793	0.349	0	0	PLEK
CTSW	0	1.10443	0.852	0.473	0	0	CTSW
ADGRG1	0	1.09675	0.467	0.079	0	0	ADGRG1
C12orf75	0	1.06853	0.683	0.279	0	0	C12orf75
LGALS1	0	1.06099	0.709	0.345	0	0	LGALS1
PATL2	0	1.01033	0.408	0.109	0	0	PATL2
KLRG1	0	0.991546	0.759	0.335	0	0	KLRG1
S100A4	0	0.984309	0.989	0.815	0	0	S100A4
SYNE1	0	0.973926	0.729	0.399	0	0	SYNE1
FCGR3A	0	0.972207	0.471	0.111	0	0	FCGR3A
SPON2	0	0.961501	0.479	0.138	0	0	SPON2
SH3BGRL3	0	0.948199	0.987	0.91	0	0	SH3BGRL3
PRSS23	0	0.888127	0.341	0.05	0	0	PRSS23
GZMA	0	0.873473	0.953	0.498	0	0	GZMA
CD52	0	0.870539	0.977	0.828	0	0	CD52
LITAF	0	0.865805	0.774	0.501	0	0	LITAF
C1orf21	0	0.864768	0.433	0.103	0	0	C1orf21
HOPX	0	0.855796	0.66	0.292	0	0	HOPX
SYNE2	0	0.85155	0.856	0.577	0	0	SYNE2
ASCL2	0	0.839657	0.319	0.055	0	0	ASCL2
KLRK1	0	0.829013	0.781	0.383	0	0	KLRK1
LYAR	0	0.824035	0.651	0.329	0	0	LYAR
MYO1F	0	0.821614	0.818	0.48	0	0	MYO1F
PPP2R5C	0	0.805935	0.841	0.608	0	0	PPP2R5C
ABHD17A	0	0.798035	0.813	0.558	0	0	ABHD17A
MIAT	0	0.77912	0.452	0.185	0	0	MIAT
TBX21	0	0.773761	0.393	0.104	0	0	TBX21
GZMM	0	0.764886	0.88	0.589	0	0	GZMM
ITGB1	0	0.750333	0.712	0.443	0	0	ITGB1
CD3G	0	0.747468	0.933	0.727	0	0	CD3G
ADRB2	0	0.734367	0.436	0.158	0	0	ADRB2
SAMD3	0	0.733562	0.618	0.32	0	0	SAMD3
APOBEC3G	0	0.731883	0.673	0.391	0	0	APOBEC3G
RAP1B	0	0.728613	0.894	0.73	0	0	RAP1B
CD99	0	0.707759	0.89	0.688	0	0	CD99
RUNX3	0	0.707595	0.617	0.354	0	0	RUNX3
MYO1G	0	0.706279	0.661	0.408	0	0	MYO1G
FCRL6	0	0.696584	0.448	0.162	0	0	FCRL6
TPST2	0	0.69287	0.479	0.231	0	0	TPST2
LAIR2	0	0.685676	0.238	0.046	0	0	LAIR2
TGFBR3	0	0.674942	0.344	0.109	0	0	TGFBR3
ZNF683	0	0.664254	0.209	0.036	0	0	ZNF683
S1PR5	0	0.645315	0.321	0.092	0	0	S1PR5
ANXA1	0	0.639502	0.896	0.668	0	0	ANXA1
EMP3	0	0.638424	0.935	0.775	0	0	EMP3
HLA-C	0	0.632993	0.999	0.98	0	0	HLA-C
ITGB2	0	0.627262	0.881	0.697	0	0	ITGB2
HCST	0	0.625453	0.95	0.814	0	0	HCST
ARL4C	0	0.622388	0.932	0.782	0	0	ARL4C
S100A6	0	0.619459	0.965	0.84	0	0	S100A6
CD3D	0	0.616409	0.946	0.762	0	0	CD3D
MBP	3.46308e-306	0.619637	0.798	0.607	1.26752e-301	0	MBP
CEP78	2.6975e-293	0.714576	0.406	0.182	9.87313e-289	0	CEP78
AHNAK	6.26743e-264	0.608061	0.782	0.554	2.29394e-259	0	AHNAK
CYTOR	1.03376e-256	0.611075	0.506	0.272	3.78365e-252	0	CYTOR
YWHAQ	2.82747e-252	0.62346	0.641	0.443	1.03488e-247	0	YWHAQ
SPN	2.2396e-244	0.638966	0.61	0.401	8.19715e-240	0	SPN
TRG-AS1	6.20377e-243	0.698493	0.587	0.365	2.27064e-238	0	TRG-AS1
LINC02446	1.45697e-236	0.664322	0.266	0.097	5.33264e-232	0	LINC02446

## Sheet: Cluster 1
	p_val	avg_log2FC	pct.1	pct.2	p_val_adj	cluster	gene
CCR7	0	1.69178	0.872	0.23	0	1	CCR7
PRKCQ-AS1	0	1.18619	0.803	0.381	0	1	PRKCQ-AS1
NOSIP	0	1.05747	0.848	0.459	0	1	NOSIP
TRABD2A	0	1.04377	0.59	0.171	0	1	TRABD2A
LEF1	0	1.04099	0.626	0.194	0	1	LEF1
TCF7	0	1.03887	0.824	0.419	0	1	TCF7
GAS5	0	1.01328	0.926	0.66	0	1	GAS5
TSHZ2	0	0.987089	0.411	0.073	0	1	TSHZ2
SNHG29	0	0.951562	0.976	0.783	0	1	SNHG29
SELL	0	0.949623	0.755	0.311	0	1	SELL
MAL	0	0.939431	0.537	0.157	0	1	MAL
LDHB	0	0.935627	0.977	0.727	0	1	LDHB
RPS13	0	0.915102	0.998	0.988	0	1	RPS13
RCAN3	0	0.900995	0.684	0.294	0	1	RCAN3
IL6ST	0	0.888983	0.486	0.145	0	1	IL6ST
RPS3A	0	0.87175	0.999	0.994	0	1	RPS3A
EEF1B2	0	0.840663	0.997	0.959	0	1	EEF1B2
RPL32	0	0.834715	0.999	0.995	0	1	RPL32
PIK3IP1	0	0.814465	0.699	0.372	0	1	PIK3IP1
RPL9	0	0.807619	0.999	0.99	0	1	RPL9
RPL22	0	0.795143	0.998	0.968	0	1	RPL22
RPS5	0	0.791493	0.997	0.977	0	1	RPS5
RPS12	0	0.778629	0.999	0.996	0	1	RPS12
RPL11	0	0.766657	0.999	0.996	0	1	RPL11
RGS10	0	0.764159	0.743	0.413	0	1	RGS10
CHRM3-AS2	0	0.763356	0.376	0.087	0	1	CHRM3-AS2
RPL30	0	0.753214	0.999	0.996	0	1	RPL30
RPS8	0	0.752846	0.999	0.993	0	1	RPS8
RPS23	0	0.74416	0.999	0.994	0	1	RPS23
EIF3E	0	0.735861	0.924	0.73	0	1	EIF3E
RPS14	0	0.727509	0.999	0.995	0	1	RPS14
RPL35A	0	0.72531	0.999	0.988	0	1	RPL35A
SARAF	0	0.724491	0.971	0.841	0	1	SARAF
RPL5	0	0.718238	0.999	0.988	0	1	RPL5
EEF1G	0	0.713669	0.995	0.95	0	1	EEF1G
FOXP1	0	0.709598	0.808	0.549	0	1	FOXP1
RPS6	0	0.703841	0.998	0.992	0	1	RPS6
RPL34	0	0.70194	0.999	0.993	0	1	RPL34
RPL19	0	0.699308	0.999	0.995	0	1	RPL19
FHIT	0	0.690519	0.318	0.062	0	1	FHIT
RPS16	0	0.686537	0.999	0.988	0	1	RPS16
RPL18	0	0.685318	0.999	0.992	0	1	RPL18
LDLRAP1	0	0.684112	0.478	0.196	0	1	LDLRAP1
RPL13	0	0.682846	1	0.998	0	1	RPL13
RGCC	0	0.680314	0.53	0.232	0	1	RGCC
NPM1	0	0.674075	0.982	0.885	0	1	NPM1
RPL7	0	0.673756	0.997	0.97	0	1	RPL7
C12orf57	0	0.671299	0.893	0.669	0	1	C12orf57
TPT1	0	0.667382	1	0.997	0	1	TPT1
RPS25	0	0.660351	0.998	0.983	0	1	RPS25
BTG1	0	0.648371	0.994	0.925	0	1	BTG1
FAM153CP	0	0.636193	0.329	0.099	0	1	FAM153CP
RPL29	0	0.629768	0.998	0.991	0	1	RPL29
RPL39	0	0.62682	0.998	0.99	0	1	RPL39
ACTN1	0	0.622945	0.351	0.098	0	1	ACTN1
RPL24	0	0.622584	0.998	0.98	0	1	RPL24
RPL10A	0	0.61454	0.998	0.983	0	1	RPL10A
RPS27A	0	0.610855	0.999	0.997	0	1	RPS27A
NACA	0	0.610299	0.998	0.985	0	1	NACA
PRKCA	0	0.608311	0.44	0.182	0	1	PRKCA
RPS15A	0	0.606767	0.999	0.995	0	1	RPS15A
RPS4X	0	0.605753	0.999	0.992	0	1	RPS4X
PABPC1	0	0.605582	0.981	0.889	0	1	PABPC1
NOP53	0	0.605089	0.954	0.82	0	1	NOP53
SATB1	5.09045e-302	0.609744	0.496	0.241	1.86316e-297	1	SATB1
SNHG32	7.35111e-279	0.626225	0.599	0.352	2.69058e-274	1	SNHG32
SNHG8	9.77872e-259	0.613034	0.655	0.421	3.57911e-254	1	SNHG8

## Sheet: Cluster 2
	p_val	avg_log2FC	pct.1	pct.2	p_val_adj	cluster	gene
LTB	0	1.06356	0.984	0.631	0	2	LTB
IL7R	0	0.968247	0.944	0.558	0	2	IL7R
LDHB1	0	0.866491	0.971	0.732	0	2	LDHB
GPR183	0	0.855218	0.552	0.2	0	2	GPR183
AQP3	0	0.794353	0.522	0.191	0	2	AQP3
MAL1	0	0.765	0.504	0.167	0	2	MAL
RCAN31	0	0.738124	0.673	0.302	0	2	RCAN3
TCF71	0	0.64158	0.756	0.434	0	2	TCF7
FXYD5	3.37589e-301	0.635202	0.899	0.682	1.23561e-296	2	FXYD5
BIRC3	4.65624e-297	0.647048	0.584	0.286	1.70423e-292	2	BIRC3
RGCC1	6.47372e-285	0.600458	0.515	0.239	2.36945e-280	2	RGCC
NOSIP1	1.69931e-258	0.629851	0.751	0.477	6.21966e-254	2	NOSIP
LIMS1	4.66012e-195	0.616295	0.469	0.249	1.70565e-190	2	LIMS1
RPS26	1.55288e-81	0.608132	0.914	0.866	5.6837e-77	2	RPS26

## Sheet: Cluster 3
	p_val	avg_log2FC	pct.1	pct.2	p_val_adj	cluster	gene
JUN	0	1.65643	0.515	0.22	0	3	JUN
CCL4	0	1.653	0.829	0.36	0	3	CCL4
GZMK	0	1.54199	0.725	0.295	0	3	GZMK
CCL51	0	1.39873	0.995	0.575	0	3	CCL5
TRGC21	0	1.2672	0.631	0.265	0	3	TRGC2
IFNG	0	1.24347	0.368	0.097	0	3	IFNG
CD8A1	0	1.24093	0.721	0.332	0	3	CD8A
XCL2	0	1.12691	0.586	0.172	0	3	XCL2
GZMA1	0	1.03003	0.901	0.517	0	3	GZMA
CD69	0	0.986471	0.581	0.321	0	3	CD69
CXCR6	0	0.958038	0.423	0.119	0	3	CXCR6
DTHD1	0	0.946132	0.325	0.069	0	3	DTHD1
ARAP2	0	0.941535	0.588	0.324	0	3	ARAP2
KLRK11	0	0.918552	0.749	0.399	0	3	KLRK1
STK17A	0	0.915196	0.837	0.622	0	3	STK17A
CD8B1	0	0.914877	0.608	0.29	0	3	CD8B
CD160	0	0.902316	0.582	0.197	0	3	CD160
KLRD11	0	0.869457	0.747	0.367	0	3	KLRD1
CST71	0	0.86792	0.887	0.499	0	3	CST7
RGS1	0	0.863665	0.235	0.038	0	3	RGS1
CD2	0	0.858662	0.88	0.72	0	3	CD2
HCST1	0	0.797787	0.945	0.818	0	3	HCST
CD3D1	0	0.75769	0.925	0.77	0	3	CD3D
CRTAM	0	0.748389	0.295	0.088	0	3	CRTAM
PTPRC	0	0.717826	0.982	0.941	0	3	PTPRC
IL32	0	0.602575	0.963	0.847	0	3	IL32
EOMES	1.36303e-304	0.787794	0.436	0.182	4.98882e-300	3	EOMES
CMC1	1.14005e-302	0.885266	0.582	0.315	4.17271e-298	3	CMC1
FOSB	1.98868e-286	1.10361	0.465	0.215	7.27875e-282	3	FOSB
PTPN7	4.95736e-286	0.890172	0.563	0.329	1.81444e-281	3	PTPN7
GZMM1	8.17893e-274	0.71137	0.798	0.606	2.99357e-269	3	GZMM
FCRL61	3.87948e-264	0.711999	0.405	0.175	1.41993e-259	3	FCRL6
CD81	6.82089e-261	0.624165	0.826	0.68	2.49651e-256	3	CD81
ALOX5AP	5.76068e-260	0.819233	0.66	0.453	2.10847e-255	3	ALOX5AP
IKZF3	1.26003e-243	0.758232	0.683	0.485	4.61182e-239	3	IKZF3
AOAH	2.53885e-243	0.676614	0.388	0.168	9.29245e-239	3	AOAH
PTGDR	2.26504e-240	0.664056	0.391	0.169	8.29029e-236	3	PTGDR
KLRB1	2.3662e-236	0.890237	0.633	0.386	8.66054e-232	3	KLRB1
TNFSF14	1.31607e-232	0.715513	0.422	0.204	4.81694e-228	3	TNFSF14
SRSF7	2.16263e-232	0.761555	0.832	0.768	7.91545e-228	3	SRSF7
CCL4L2	7.28814e-231	0.849655	0.239	0.076	2.66753e-226	3	CCL4L2
ITGA1	3.00771e-230	0.609063	0.172	0.043	1.10085e-225	3	ITGA1
PLEKHF1	1.16062e-229	0.699952	0.453	0.232	4.24797e-225	3	PLEKHF1
FYN	4.21273e-221	0.654699	0.744	0.602	1.5419e-216	3	FYN
GPR174	4.47516e-221	0.793236	0.41	0.212	1.63795e-216	3	GPR174
PTPN22	7.63369e-214	0.723444	0.457	0.252	2.79401e-209	3	PTPN22
IKZF2	6.11541e-213	0.602336	0.214	0.066	2.2383e-208	3	IKZF2
PDCD4	2.23718e-212	0.655752	0.705	0.559	8.1883e-208	3	PDCD4
RNF213	5.80898e-196	0.631068	0.815	0.725	2.12614e-191	3	RNF213
CTSC	4.78964e-195	0.632835	0.661	0.48	1.75306e-190	3	CTSC
SLAMF7	2.08063e-194	0.673026	0.346	0.161	7.61533e-190	3	SLAMF7
ZBTB38	1.4499e-190	0.734998	0.539	0.354	5.30676e-186	3	ZBTB38
CKLF	1.53753e-186	0.695204	0.593	0.426	5.6275e-182	3	CKLF
KLRG11	3.73043e-186	0.794949	0.565	0.368	1.36537e-181	3	KLRG1
STOM	6.04657e-185	0.648696	0.46	0.266	2.2131e-180	3	STOM
IRF1	2.46958e-183	0.66008	0.805	0.711	9.03889e-179	3	IRF1
KLF6	4.07229e-183	0.652403	0.812	0.706	1.4905e-178	3	KLF6
ITGAL	1.53328e-174	0.708488	0.553	0.378	5.61196e-170	3	ITGAL
TRG-AS11	2.93089e-174	0.820013	0.553	0.375	1.07274e-169	3	TRG-AS1
CTSW1	4.71159e-171	0.600187	0.7	0.5	1.72449e-166	3	CTSW
TIGIT	3.60366e-168	0.604365	0.348	0.168	1.31898e-163	3	TIGIT
LINC00892	7.99994e-163	0.667017	0.237	0.095	2.92806e-158	3	LINC00892
PYHIN1	2.65525e-158	0.629734	0.527	0.346	9.71849e-154	3	PYHIN1
KMT2A	9.63948e-151	0.640199	0.684	0.587	3.52815e-146	3	KMT2A
AKNA	3.30353e-145	0.619541	0.624	0.503	1.20913e-140	3	AKNA
RBL2	6.3181e-143	0.650931	0.629	0.516	2.31249e-138	3	RBL2
CD84	3.16822e-119	0.632227	0.435	0.29	1.1596e-114	3	CD84
NIN	4.86409e-111	0.608377	0.462	0.332	1.78031e-106	3	NIN
ITM2A	4.76751e-109	0.624658	0.54	0.427	1.74496e-104	3	ITM2A
FOS	3.27465e-106	0.683355	0.418	0.257	1.19855e-101	3	FOS
DUSP1	8.7553e-86	0.619022	0.459	0.341	3.20453e-81	3	DUSP1

## Sheet: Cluster 4
	p_val	avg_log2FC	pct.1	pct.2	p_val_adj	cluster	gene
GZMK1	0	1.4377	0.776	0.305	0	4	GZMK
CD8B2	0	0.930816	0.719	0.292	0	4	CD8B
CD8A2	0	0.762251	0.767	0.341	0	4	CD8A
LYAR1	6.07719e-275	0.823149	0.675	0.346	2.22431e-270	4	LYAR
CCL52	4.90172e-234	0.624082	0.979	0.59	1.79408e-229	4	CCL5
DUSP2	2.07155e-154	0.618054	0.371	0.163	7.58208e-150	4	DUSP2
IL7R1	3.51459e-150	0.62825	0.844	0.579	1.28638e-145	4	IL7R

## Sheet: Cluster 5
	p_val	avg_log2FC	pct.1	pct.2	p_val_adj	cluster	gene
LTB1	0	1.32759	0.987	0.644	0	5	LTB
IL7R2	0	1.12804	0.901	0.576	0	5	IL7R
CRIP1	0	1.10321	0.971	0.688	0	5	CRIP1
AQP31	0	1.06265	0.637	0.196	0	5	AQP3
S100A10	0	0.958331	0.984	0.771	0	5	S100A10
VIM	0	0.92719	0.996	0.872	0	5	VIM
TNFRSF4	0	0.894354	0.388	0.049	0	5	TNFRSF4
S100A41	0	0.866909	0.996	0.826	0	5	S100A4
S100A11	0	0.863733	0.973	0.694	0	5	S100A11
PLP2	0	0.845765	0.72	0.326	0	5	PLP2
ITGB11	0	0.845612	0.84	0.451	0	5	ITGB1
FUT7	0	0.818098	0.358	0.032	0	5	FUT7
TIMP1	0	0.760627	0.597	0.225	0	5	TIMP1
GPR1831	0	0.7355	0.555	0.213	0	5	GPR183
LDHB2	0	0.703964	0.978	0.741	0	5	LDHB
CD521	0	0.689275	0.998	0.836	0	5	CD52
LGALS3	0	0.666452	0.38	0.11	0	5	LGALS3
LMNA	0	0.607268	0.252	0.028	0	5	LMNA
TNFRSF25	5.3815e-288	0.607627	0.489	0.176	1.96968e-283	5	TNFRSF25
FXYD51	3.46131e-267	0.710666	0.935	0.688	1.26688e-262	5	FXYD5
ANXA2	3.61044e-267	0.679335	0.708	0.335	1.32146e-262	5	ANXA2
GSTK1	5.09236e-224	0.668499	0.907	0.661	1.86386e-219	5	GSTK1
MAL2	8.13626e-210	0.606075	0.454	0.184	2.97795e-205	5	MAL
BIRC31	9.27143e-195	0.611507	0.596	0.297	3.39343e-190	5	BIRC3
ANXA11	1.23388e-179	0.638147	0.883	0.683	4.51614e-175	5	ANXA1
LGALS11	3.29346e-172	0.636135	0.678	0.37	1.20544e-167	5	LGALS1
LIMS11	3.40907e-156	0.618734	0.507	0.255	1.24775e-151	5	LIMS1

## Sheet: Cluster 6
	p_val	avg_log2FC	pct.1	pct.2	p_val_adj	cluster	gene
CCL3	0	3.31892	0.829	0.09	0	6	CCL3
FCER1G	0	3.25548	0.966	0.126	0	6	FCER1G
IL2RB	0	3.02822	0.951	0.205	0	6	IL2RB
TYROBP	0	2.69662	0.976	0.183	0	6	TYROBP
CD1601	0	2.68261	0.931	0.197	0	6	CD160
XCL1	0	2.61203	0.773	0.063	0	6	XCL1
KLRF1	0	2.45946	0.89	0.132	0	6	KLRF1
CD7	0	2.44434	0.985	0.553	0	6	CD7
XCL21	0	2.29498	0.842	0.179	0	6	XCL2
CEBPD	0	2.14738	0.816	0.147	0	6	CEBPD
SRGN	0	2.01014	0.977	0.675	0	6	SRGN
TRDC	0	2.00053	0.865	0.132	0	6	TRDC
KLRC1	0	1.99355	0.543	0.056	0	6	KLRC1
CD63	0	1.92206	0.941	0.523	0	6	CD63
CMC11	0	1.91665	0.835	0.314	0	6	CMC1
KLRD12	0	1.82502	0.961	0.374	0	6	KLRD1
KLRB11	0	1.82398	0.978	0.38	0	6	KLRB1
CCL41	0	1.80689	0.882	0.38	0	6	CCL4
GSTP1	0	1.7737	0.932	0.581	0	6	GSTP1
CD247	0	1.68981	0.908	0.559	0	6	CD247
TXK	0	1.67701	0.736	0.199	0	6	TXK
FOS1	0	1.67061	0.707	0.249	0	6	FOS
CXCR61	0	1.63898	0.657	0.121	0	6	CXCR6
SPRY2	0	1.63702	0.519	0.029	0	6	SPRY2
LAT2	0	1.62364	0.582	0.06	0	6	LAT2
PTGDR1	0	1.59693	0.674	0.165	0	6	PTGDR
CLIC3	0	1.55236	0.647	0.171	0	6	CLIC3
ZBTB16	0	1.54955	0.56	0.08	0	6	ZBTB16
AOAH1	0	1.53876	0.658	0.164	0	6	AOAH
CD38	0	1.52601	0.531	0.057	0	6	CD38
MYBL1	0	1.49648	0.741	0.268	0	6	MYBL1
CD811	0	1.49637	0.946	0.68	0	6	CD81
RAB11FIP1	0	1.48749	0.67	0.208	0	6	RAB11FIP1
ALOX5AP1	0	1.48542	0.86	0.452	0	6	ALOX5AP
EOMES1	0	1.47739	0.643	0.183	0	6	EOMES
GZMK2	0	1.45616	0.88	0.308	0	6	GZMK
STK17A1	0	1.41399	0.932	0.627	0	6	STK17A
TOX2	0	1.38983	0.45	0.026	0	6	TOX2
APMAP	0	1.38516	0.704	0.266	0	6	APMAP
ARHGAP9	0	1.36379	0.656	0.245	0	6	ARHGAP9
NCAM1	0	1.34339	0.451	0.037	0	6	NCAM1
ARPC5L	0	1.33778	0.811	0.429	0	6	ARPC5L
GZMA2	0	1.33421	0.965	0.532	0	6	GZMA
MATK	0	1.29887	0.736	0.306	0	6	MATK
TNFSF141	0	1.29597	0.615	0.205	0	6	TNFSF14
CHST12	0	1.29164	0.764	0.371	0	6	CHST12
GFOD1	0	1.2894	0.446	0.057	0	6	GFOD1
PILRB	0	1.2686	0.607	0.236	0	6	PILRB
NKG71	0	1.26441	0.995	0.569	0	6	NKG7
NCR1	0	1.26326	0.442	0.035	0	6	NCR1
IFITM2	0	1.25788	0.929	0.727	0	6	IFITM2
TIGIT1	0	1.25371	0.553	0.165	0	6	TIGIT
CXXC5	0	1.2498	0.516	0.093	0	6	CXXC5
TMIGD2	0	1.24741	0.464	0.081	0	6	TMIGD2
GZMM2	0	1.21303	0.895	0.61	0	6	GZMM
BST2	0	1.18588	0.76	0.452	0	6	BST2
TLE1	0	1.18478	0.415	0.05	0	6	TLE1
P2RY11	0	1.18181	0.395	0.047	0	6	P2RY11
PLCG2	0	1.17995	0.52	0.17	0	6	PLCG2
RHOC	0	1.15964	0.604	0.219	0	6	RHOC
MCTP2	0	1.15251	0.449	0.104	0	6	MCTP2
PLEKHF11	0	1.14685	0.621	0.234	0	6	PLEKHF1
ABCB1	0	1.13694	0.435	0.079	0	6	ABCB1
CST72	0	1.13615	0.95	0.515	0	6	CST7
FASLG	0	1.13066	0.441	0.097	0	6	FASLG
KLRK12	0	1.13002	0.811	0.412	0	6	KLRK1
IKZF31	0	1.12284	0.795	0.489	0	6	IKZF3
BCO2	0	1.0929	0.329	0.018	0	6	BCO2
SLFN13	0	1.08889	0.397	0.075	0	6	SLFN13
CAPN12	0	1.07626	0.412	0.085	0	6	CAPN12
PTPN12	0	1.05199	0.457	0.138	0	6	PTPN12
DUSP6	0	1.02863	0.381	0.062	0	6	DUSP6
CCL3L1	0	1.02105	0.262	0.03	0	6	CCL3L1
SPRY1	0	0.954955	0.31	0.031	0	6	SPRY1
LDB2	0	0.924422	0.28	0.011	0	6	LDB2
RNF165	0	0.909378	0.283	0.012	0	6	RNF165
NMUR1	0	0.908045	0.309	0.042	0	6	NMUR1
MIR181A1HG	0	0.84443	0.262	0.031	0	6	MIR181A1HG
H3F3B	0	0.841746	0.976	0.955	0	6	H3F3B
CLNK	0	0.806329	0.23	0.01	0	6	CLNK
CTBP2	0	0.799102	0.29	0.049	0	6	CTBP2
SYK	0	0.789641	0.279	0.051	0	6	SYK
FHL3	0	0.789595	0.284	0.049	0	6	FHL3
ATP8B4	0	0.787196	0.236	0.012	0	6	ATP8B4
LINC01684	0	0.772416	0.267	0.048	0	6	LINC01684
SH2D1B	0	0.757342	0.252	0.018	0	6	SH2D1B
RHOBTB3	0	0.755064	0.226	0.023	0	6	RHOBTB3
IL18	0	0.745963	0.23	0.024	0	6	IL18
ELOVL6	0	0.730668	0.252	0.04	0	6	ELOVL6
CDK5R1	0	0.723633	0.235	0.034	0	6	CDK5R1
GSN	0	0.712333	0.253	0.043	0	6	GSN
IRF8	0	0.711269	0.305	0.057	0	6	IRF8
LINC00996	0	0.649485	0.19	0.015	0	6	LINC00996
COLQ	0	0.640712	0.201	0.02	0	6	COLQ
SPTSSB	0	0.62348	0.18	0.014	0	6	SPTSSB
SLC4A4	0	0.602296	0.212	0.03	0	6	SLC4A4
ZNF595	3.61555e-304	0.662229	0.225	0.038	1.32333e-299	6	ZNF595
FYN1	1.02729e-303	1.01633	0.839	0.603	3.75999e-299	6	FYN
HCST2	2.69466e-292	0.853017	0.958	0.824	9.86274e-288	6	HCST
MMP25-AS1	4.88799e-286	1.09031	0.493	0.185	1.78905e-281	6	MMP25-AS1
SESN1	5.86172e-285	0.95294	0.459	0.159	2.14545e-280	6	SESN1
FGR	3.52785e-279	0.886711	0.445	0.145	1.29123e-274	6	FGR
HELZ	1.46301e-272	1.09625	0.586	0.28	5.35475e-268	6	HELZ
IFITM3	4.44037e-268	0.758059	0.373	0.108	1.62522e-263	6	IFITM3
DHRS3	8.12173e-264	0.803561	0.307	0.078	2.97263e-259	6	DHRS3
FAM43A	3.70075e-263	0.764536	0.282	0.067	1.35451e-258	6	FAM43A
PRF11	3.82926e-261	0.837383	0.784	0.404	1.40155e-256	6	PRF1
IFITM1	5.65632e-261	1.07668	0.628	0.332	2.07027e-256	6	IFITM1
CD244	1.6352e-259	0.803468	0.342	0.095	5.98499e-255	6	CD244
GOLIM4	4.61068e-254	0.627349	0.201	0.035	1.68756e-249	6	GOLIM4
CTSD	2.35686e-251	1.00813	0.618	0.313	8.62633e-247	6	CTSD
ITGB21	9.8822e-251	0.869909	0.886	0.711	3.61699e-246	6	ITGB2
HDAC9	1.60502e-242	0.634584	0.238	0.051	5.87453e-238	6	HDAC9
FAM49B	1.23916e-239	0.905458	0.779	0.558	4.53544e-235	6	FAM49B
AGTRAP	1.38164e-239	0.937756	0.458	0.179	5.05694e-235	6	AGTRAP
ID2	1.65791e-239	1.01088	0.72	0.42	6.06811e-235	6	ID2
ACTN4	1.32485e-238	0.934348	0.625	0.32	4.84908e-234	6	ACTN4
PDLIM1	2.305e-234	0.75279	0.33	0.095	8.43652e-230	6	PDLIM1
SYTL3	8.83746e-231	0.936676	0.53	0.236	3.2346e-226	6	SYTL3
CTSW2	1.04999e-229	0.941269	0.807	0.504	3.84306e-225	6	CTSW
BAZ2B	2.4466e-229	0.926128	0.435	0.165	8.9548e-225	6	BAZ2B
SH2D1A	5.16357e-229	0.93601	0.562	0.272	1.88992e-224	6	SH2D1A
FOSB1	1.6842e-225	1.13765	0.53	0.224	6.16433e-221	6	FOSB
NEIL1	2.35965e-218	0.683498	0.222	0.05	8.63656e-214	6	NEIL1
STARD3NL	2.11747e-215	0.867148	0.35	0.116	7.75016e-211	6	STARD3NL
PIP4K2A	1.06008e-213	0.914198	0.747	0.529	3.87998e-209	6	PIP4K2A
SPECC1	3.92741e-213	0.66897	0.261	0.067	1.43747e-208	6	SPECC1
CLPTM1	3.24643e-211	0.806008	0.327	0.106	1.18823e-206	6	CLPTM1
SKAP2	2.00394e-210	0.837131	0.403	0.15	7.33463e-206	6	SKAP2
KAT6B	9.77258e-209	0.984389	0.582	0.317	3.57686e-204	6	KAT6B
SYNRG	1.44603e-208	0.935246	0.688	0.454	5.29262e-204	6	SYNRG
PDCD41	2.49865e-206	0.894911	0.756	0.563	9.1453e-202	6	PDCD4
CD691	2.8081e-204	0.978054	0.615	0.332	1.02779e-199	6	CD69
CTSC1	5.50732e-202	0.840005	0.741	0.484	2.01573e-197	6	CTSC
SLAMF71	1.78208e-199	0.826504	0.423	0.166	6.52258e-195	6	SLAMF7
HEG1	4.71822e-199	0.665247	0.246	0.064	1.72692e-194	6	HEG1
UTRN	4.68274e-198	0.928947	0.709	0.479	1.71393e-193	6	UTRN
YPEL1	7.2931e-197	0.755979	0.345	0.118	2.66935e-192	6	YPEL1
PCM1	1.00832e-196	0.845996	0.754	0.561	3.69054e-192	6	PCM1
DZIP3	5.414e-195	0.704006	0.299	0.093	1.98158e-190	6	DZIP3
OFD1	5.91933e-195	0.910789	0.639	0.39	2.16653e-190	6	OFD1
TCIRG1	5.98527e-194	0.883195	0.43	0.183	2.19067e-189	6	TCIRG1
STOM1	1.94825e-190	0.863403	0.54	0.271	7.13077e-186	6	STOM
DENND2D	1.66539e-189	0.924322	0.697	0.468	6.09548e-185	6	DENND2D
SEPTIN7	1.08114e-187	0.666503	0.899	0.837	3.95708e-183	6	SEPTIN7
EIF3G	1.81545e-187	0.82807	0.831	0.727	6.64473e-183	6	EIF3G
IFNAR2	1.96476e-186	0.94452	0.515	0.268	7.19123e-182	6	IFNAR2
DNAJC1	7.5398e-181	0.839202	0.59	0.328	2.75964e-176	6	DNAJC1
CHD9	1.48766e-179	0.873477	0.531	0.282	5.445e-175	6	CHD9
GYG1	2.56807e-177	0.796251	0.41	0.172	9.3994e-173	6	GYG1
MACF1	4.34905e-176	0.861923	0.737	0.538	1.5918e-171	6	MACF1
HSH2D	1.88534e-175	0.729894	0.299	0.1	6.90054e-171	6	HSH2D
RNF125	1.84047e-174	0.858466	0.565	0.323	6.73629e-170	6	RNF125
TOX	1.09459e-171	0.647072	0.275	0.085	4.00632e-167	6	TOX
LYN	1.00135e-168	0.663482	0.299	0.099	3.66502e-164	6	LYN
S100PBP	3.35386e-167	0.775063	0.377	0.154	1.22755e-162	6	S100PBP
TLN1	2.52207e-165	0.755691	0.748	0.561	9.23104e-161	6	TLN1
XBP1	1.5271e-164	0.857454	0.693	0.478	5.58936e-160	6	XBP1
GPR68	2.22391e-164	0.63944	0.241	0.07	8.13972e-160	6	GPR68
AC004687.1	4.38984e-163	0.932422	0.677	0.471	1.60673e-158	6	AC004687.1
AC044849.1	3.04387e-160	0.763149	0.285	0.096	1.11409e-155	6	AC044849.1
LCP1	6.83985e-159	0.651051	0.862	0.738	2.50345e-154	6	LCP1
IQGAP1	1.65172e-157	0.790613	0.703	0.508	6.04548e-153	6	IQGAP1
DDIT4	2.02821e-157	0.924605	0.499	0.259	7.42344e-153	6	DDIT4
PTPN221	2.09809e-156	0.759274	0.502	0.26	7.6792e-152	6	PTPN22
GNPTAB	2.16468e-154	0.865867	0.476	0.246	7.92294e-150	6	GNPTAB
RAB8B	3.72329e-153	0.800688	0.532	0.305	1.36276e-148	6	RAB8B
LPCAT1	1.73058e-152	0.799643	0.436	0.207	6.33411e-148	6	LPCAT1
APOBR	1.87293e-149	0.609819	0.258	0.084	6.85513e-145	6	APOBR
SLC16A3	2.67278e-149	0.620177	0.226	0.068	9.78265e-145	6	SLC16A3
CD164	1.98869e-147	0.776152	0.651	0.471	7.27881e-143	6	CD164
ZFP36L1	2.16387e-147	0.888167	0.686	0.501	7.91997e-143	6	ZFP36L1
MAPK1	8.7509e-146	0.801105	0.514	0.291	3.20292e-141	6	MAPK1
ACAA2	2.18533e-144	0.774733	0.476	0.251	7.99854e-140	6	ACAA2
JAK1	2.12123e-143	0.666688	0.844	0.758	7.7639e-139	6	JAK1
RCBTB2	2.26423e-143	0.680442	0.304	0.116	8.28729e-139	6	RCBTB2
PLEK1	2.30649e-143	0.633347	0.669	0.389	8.44199e-139	6	PLEK
RBM39	6.62533e-143	0.638745	0.844	0.77	2.42494e-138	6	RBM39
NUCB2	4.10084e-142	0.77707	0.613	0.398	1.50095e-137	6	NUCB2
TTC38	2.311e-140	0.628503	0.303	0.112	8.45851e-136	6	TTC38
PYHIN11	6.80485e-140	0.745848	0.588	0.352	2.49064e-135	6	PYHIN1
NCOA1	4.83744e-139	0.744026	0.443	0.225	1.77055e-134	6	NCOA1
ADGRE5	2.61767e-138	0.817462	0.58	0.366	9.58094e-134	6	ADGRE5
USP28	2.93092e-135	0.699543	0.393	0.181	1.07275e-130	6	USP28
SNX18	4.79486e-135	0.677806	0.342	0.146	1.75497e-130	6	SNX18
GLCCI1	4.61537e-132	0.72694	0.413	0.203	1.68927e-127	6	GLCCI1
RHOQ	3.95699e-130	0.626389	0.278	0.104	1.4483e-125	6	RHOQ
PLAC8	9.64351e-130	0.764227	0.632	0.433	3.52962e-125	6	PLAC8
YWHAH	1.76024e-129	0.76413	0.497	0.287	6.44266e-125	6	YWHAH
PTPN2	1.16201e-127	0.754489	0.54	0.339	4.25309e-123	6	PTPN2
AC245297.3	1.96695e-127	0.75665	0.588	0.394	7.19924e-123	6	AC245297.3
NEDD9	1.02668e-126	0.64059	0.31	0.127	3.75774e-122	6	NEDD9
FKBP11	1.84143e-126	0.744862	0.557	0.347	6.73981e-122	6	FKBP11
PSTPIP1	1.96903e-125	0.734084	0.466	0.26	7.20686e-121	6	PSTPIP1
ERGIC1	5.49237e-125	0.689196	0.331	0.146	2.01026e-120	6	ERGIC1
PRKCH	8.1161e-123	0.738735	0.606	0.416	2.97058e-118	6	PRKCH
KDELR2	1.32025e-121	0.734452	0.452	0.256	4.83226e-117	6	KDELR2
NDUFB2	1.44599e-121	0.677945	0.712	0.593	5.29246e-117	6	NDUFB2
ACAP1	2.31547e-121	0.622743	0.855	0.757	8.47484e-117	6	ACAP1
ITGAL1	2.74888e-121	0.725932	0.588	0.385	1.00612e-116	6	ITGAL
ARID5A	1.04278e-120	0.676694	0.343	0.157	3.81669e-116	6	ARID5A
YARS	1.52996e-119	0.654205	0.329	0.146	5.5998e-115	6	YARS
FAM3C	2.87285e-119	0.661037	0.305	0.13	1.05149e-114	6	FAM3C
SNTB2	3.383e-118	0.672654	0.353	0.164	1.23821e-113	6	SNTB2
CD300A	5.31139e-118	0.666047	0.346	0.157	1.94402e-113	6	CD300A
PNN	1.05934e-117	0.706465	0.731	0.621	3.87729e-113	6	PNN
APOBEC3G1	5.2402e-116	0.66951	0.626	0.415	1.91797e-111	6	APOBEC3G
PLAAT3	5.31058e-116	0.600827	0.352	0.159	1.94373e-111	6	PLAAT3
PDIA3	2.45358e-115	0.69219	0.728	0.603	8.98036e-111	6	PDIA3
SEC14L1	3.42319e-114	0.600058	0.293	0.123	1.25292e-109	6	SEC14L1
LPIN1	4.14891e-113	0.729795	0.446	0.253	1.51854e-108	6	LPIN1
SFT2D1	8.68624e-113	0.675824	0.41	0.223	3.17925e-108	6	SFT2D1
FCRL62	1.06422e-112	0.608735	0.392	0.187	3.89514e-108	6	FCRL6
CCDC88B	1.77999e-111	0.716842	0.424	0.234	6.51495e-107	6	CCDC88B
HIPK2	1.94412e-110	0.648161	0.282	0.118	7.11569e-106	6	HIPK2
RORA	4.07452e-108	0.639972	0.723	0.559	1.49132e-103	6	RORA
COMMD7	3.21405e-107	0.664125	0.492	0.306	1.17637e-102	6	COMMD7
CD96	4.41775e-107	0.73344	0.508	0.324	1.61694e-102	6	CD96
DGKD	3.26281e-106	0.709802	0.402	0.218	1.19422e-101	6	DGKD
CCPG1	9.77034e-106	0.679066	0.42	0.234	3.57604e-101	6	CCPG1
CCL4L21	3.54199e-105	0.909455	0.23	0.084	1.2964e-100	6	CCL4L2
SASH3	1.88146e-104	0.654381	0.422	0.234	6.88633e-100	6	SASH3
LYST	1.94952e-104	0.676185	0.399	0.209	7.13544e-100	6	LYST
ORAI2	2.54321e-104	0.643215	0.331	0.158	9.30842e-100	6	ORAI2
CKLF1	3.38304e-104	0.671184	0.607	0.433	1.23822e-99	6	CKLF
PDE7A	7.33048e-102	0.709818	0.551	0.376	2.68303e-97	6	PDE7A
CMTM3	3.86872e-101	0.696205	0.399	0.222	1.41599e-96	6	CMTM3
MYDGF	2.44317e-100	0.702634	0.424	0.249	8.94225e-96	6	MYDGF
TTN	1.50374e-98	0.608002	0.242	0.096	5.50383e-94	6	TTN
HDAC7	1.74173e-98	0.629439	0.317	0.152	6.37491e-94	6	HDAC7
APBA2	8.27855e-98	0.614464	0.32	0.152	3.03003e-93	6	APBA2
CLDND1	3.68727e-95	0.653984	0.409	0.234	1.34958e-90	6	CLDND1
ANKRD28	2.58056e-93	0.616712	0.28	0.128	9.44511e-89	6	ANKRD28
ARSG	9.02724e-93	0.611156	0.259	0.113	3.30406e-88	6	ARSG
CELF2	1.75918e-92	0.642996	0.709	0.603	6.43877e-88	6	CELF2
PCMTD1	4.47332e-92	0.659804	0.488	0.322	1.63728e-87	6	PCMTD1
PTPN4	4.86511e-91	0.61808	0.599	0.442	1.78068e-86	6	PTPN4
STN1	4.54604e-88	0.612449	0.361	0.197	1.6639e-83	6	STN1
ANTKMT	5.49867e-88	0.627966	0.401	0.229	2.01257e-83	6	ANTKMT
CCL53	9.8686e-84	0.638565	0.792	0.607	3.61201e-79	6	CCL5
MPG	6.17326e-82	0.636189	0.378	0.224	2.25948e-77	6	MPG
HMGN3	1.03258e-81	0.61893	0.517	0.368	3.77933e-77	6	HMGN3
BSG	3.8159e-81	0.648007	0.495	0.344	1.39666e-76	6	BSG
ME2	5.88697e-81	0.620712	0.387	0.23	2.15469e-76	6	ME2
ZNF652	1.55711e-80	0.656786	0.447	0.291	5.69917e-76	6	ZNF652
LNPEP	3.68202e-80	0.676699	0.515	0.373	1.34765e-75	6	LNPEP
LASP1	6.49624e-78	0.616577	0.458	0.298	2.37769e-73	6	LASP1
SLK	3.20371e-75	0.611324	0.445	0.288	1.17259e-70	6	SLK
HERC1	3.4421e-75	0.615645	0.413	0.259	1.25984e-70	6	HERC1
INPP5D	3.55955e-74	0.603372	0.434	0.279	1.30283e-69	6	INPP5D
SMARCA2	5.33864e-74	0.637316	0.504	0.363	1.954e-69	6	SMARCA2
TMED10	2.0943e-73	0.635023	0.501	0.362	7.66533e-69	6	TMED10
SLA	8.04718e-69	0.629455	0.493	0.357	2.94535e-64	6	SLA
AC020916.1	8.93894e-65	0.666852	0.31	0.17	3.27174e-60	6	AC020916.1
GADD45B	2.41635e-63	0.635442	0.382	0.244	8.84407e-59	6	GADD45B

## Sheet: Cluster 7
	p_val	avg_log2FC	pct.1	pct.2	p_val_adj	cluster	gene
KLRB12	0	1.99579	0.954	0.385	0	7	KLRB1
NCR3	0	1.41485	0.605	0.138	0	7	NCR3
CEBPD1	0	1.39835	0.696	0.158	0	7	CEBPD
SLC4A10	0	1.35344	0.448	0.008	0	7	SLC4A10
IL7R3	0	1.30123	0.962	0.581	0	7	IL7R
ZBTB161	0	1.25482	0.55	0.084	0	7	ZBTB16
KLRG12	0	1.18755	0.82	0.367	0	7	KLRG1
GZMK3	0	1.0647	0.835	0.314	0	7	GZMK
PRR5	0	1.05007	0.529	0.165	0	7	PRR5
PHACTR2	0	1.03759	0.585	0.209	0	7	PHACTR2
CXCR62	0	0.946275	0.507	0.132	0	7	CXCR6
LTK	0	0.848178	0.295	0.011	0	7	LTK
CCR6	0	0.788877	0.337	0.068	0	7	CCR6
PRSS35	0	0.692879	0.205	0.006	0	7	PRSS35
DPP4	1.56123e-284	0.733072	0.328	0.075	5.71427e-280	7	DPP4
TRGC22	9.2396e-261	0.897733	0.693	0.282	3.38179e-256	7	TRGC2
IFNGR1	3.7166e-254	0.922592	0.537	0.204	1.36031e-249	7	IFNGR1
TRGC1	4.43308e-238	0.993753	0.361	0.101	1.62255e-233	7	TRGC1
JAML	2.12285e-237	0.875079	0.48	0.171	7.76983e-233	7	JAML
DUSP11	1.70009e-205	1.16469	0.647	0.339	6.22249e-201	7	DUSP1
GPR171	1.72217e-195	0.806737	0.504	0.207	6.30332e-191	7	GPR171
PLCB1	6.7493e-188	0.604886	0.33	0.099	2.47031e-183	7	PLCB1
TNFSF142	6.08771e-171	0.710113	0.508	0.213	2.22816e-166	7	TNFSF14
A2M-AS1	1.79755e-168	0.676691	0.431	0.165	6.5792e-164	7	A2M-AS1
SLAMF1	7.44449e-151	0.630474	0.336	0.119	2.72476e-146	7	SLAMF1
RORA1	1.23153e-149	0.728642	0.811	0.556	4.50752e-145	7	RORA
CD1602	1.23452e-149	0.704321	0.511	0.221	4.51846e-145	7	CD160
MAN1A1	9.36263e-148	0.607688	0.347	0.124	3.42682e-143	7	MAN1A1
SPOCK2	2.73581e-147	0.753118	0.738	0.482	1.00133e-142	7	SPOCK2
MYBL11	4.64885e-139	0.634669	0.576	0.279	1.70153e-134	7	MYBL1
SESN11	9.14575e-130	0.615027	0.393	0.164	3.34743e-125	7	SESN1
CKLF2	1.38854e-112	0.657441	0.669	0.432	5.0822e-108	7	CKLF
CD692	4.11835e-101	0.748157	0.569	0.336	1.50736e-96	7	CD69
LTB2	1.10563e-100	0.81232	0.879	0.657	4.04671e-96	7	LTB
CD40LG	2.01487e-100	0.616113	0.384	0.182	7.37463e-96	7	CD40LG
ODF2L	4.93975e-100	0.616802	0.584	0.36	1.808e-95	7	ODF2L
FOSB2	4.61329e-82	0.863115	0.431	0.231	1.68851e-77	7	FOSB
2001-06-01	5.36555e-80	1.21252	0.431	0.241	1.96384e-75	7	JUN
FOS2	1.92661e-75	0.856714	0.461	0.264	7.05159e-71	7	FOS
TRDC1	1.66547e-51	0.990409	0.294	0.164	6.09579e-47	7	TRDC

## Sheet: Cluster 8
	p_val	avg_log2FC	pct.1	pct.2	p_val_adj	cluster	gene
CCR71	0	1.56869	0.92	0.279	0	8	CCR7
LINC024461	0	1.50773	0.614	0.097	0	8	LINC02446
CD8B3	0	1.317	0.916	0.296	0	8	CD8B
LEF11	0	1.05463	0.715	0.225	0	8	LEF1
TRABD2A1	0	0.979987	0.661	0.202	0	8	TRABD2A
ACTN11	0	0.970803	0.561	0.11	0	8	ACTN1
NELL2	0	0.885057	0.478	0.093	0	8	NELL2
SNHG291	0	0.863777	0.99	0.797	0	8	SNHG29
RPS51	0	0.849702	0.999	0.979	0	8	RPS5
EEF1B21	0	0.825845	0.999	0.962	0	8	EEF1B2
LRRN3	0	0.795618	0.361	0.042	0	8	LRRN3
RPS3A1	0	0.757676	1	0.995	0	8	RPS3A
RPS131	0	0.734513	0.999	0.989	0	8	RPS13
RPS121	0	0.724158	0.999	0.996	0	8	RPS12
RPL321	0	0.707858	1	0.995	0	8	RPL32
RPS61	0	0.693683	1	0.992	0	8	RPS6
RPL91	0	0.692582	0.999	0.991	0	8	RPL9
RPL131	0	0.692056	1	0.998	0	8	RPL13
EEF1G1	0	0.68852	0.998	0.953	0	8	EEF1G
RPS81	0	0.656659	0.999	0.993	0	8	RPS8
RPL221	0	0.653039	0.999	0.971	0	8	RPL22
RPL10A1	0	0.650326	1	0.985	0	8	RPL10A
RPS141	0	0.642746	1	0.995	0	8	RPS14
RPL12	0	0.637836	1	0.99	0	8	RPL12
RPS231	0	0.634466	0.999	0.995	0	8	RPS23
RPL51	0	0.629736	0.999	0.989	0	8	RPL5
AIF1	0	0.618626	0.637	0.18	0	8	AIF1
RPS2	0	0.616833	1	0.996	0	8	RPS2
RPL191	0	0.616534	0.999	0.996	0	8	RPL19
RPL181	0	0.604122	0.999	0.993	0	8	RPL18
GAS51	3.34747e-280	0.894361	0.962	0.68	1.22521e-275	8	GAS5
LDLRAP11	7.61564e-271	0.782071	0.604	0.213	2.7874e-266	8	LDLRAP1
PDE3B	7.81786e-260	0.776098	0.526	0.174	2.86141e-255	8	PDE3B
NPM11	6.24771e-249	0.680865	0.994	0.893	2.28673e-244	8	NPM1
SELL1	9.38165e-247	0.791341	0.791	0.345	3.43378e-242	8	SELL
LDHB3	1.09585e-246	0.777288	0.983	0.747	4.01092e-242	8	LDHB
NOSIP2	5.4993e-240	0.891276	0.869	0.489	2.0128e-235	8	NOSIP
RGS101	6.88657e-229	0.803242	0.815	0.436	2.52055e-224	8	RGS10
TCF72	3.75052e-226	0.820228	0.846	0.45	1.37273e-221	8	TCF7
RCAN32	2.28278e-218	0.747541	0.73	0.323	8.35521e-214	8	RCAN3
PRKCQ-AS11	4.53423e-215	0.833538	0.806	0.414	1.65957e-210	8	PRKCQ-AS1
PIK3IP11	7.78154e-213	0.818645	0.771	0.395	2.84812e-208	8	PIK3IP1
RPS4Y1	4.69485e-199	0.626445	0.983	0.891	1.71836e-194	8	RPS4Y1
OXNAD1	1.88822e-187	0.687261	0.572	0.24	6.91108e-183	8	OXNAD1
CD27	8.64857e-182	0.654222	0.778	0.383	3.16546e-177	8	CD27
EIF3E1	9.64446e-163	0.630825	0.947	0.745	3.52997e-158	8	EIF3E
NUCB21	4.46315e-147	0.61471	0.73	0.395	1.63356e-142	8	NUCB2
SNHG81	9.26675e-141	0.651088	0.747	0.436	3.39172e-136	8	SNHG8

## Sheet: Cluster 9
	p_val	avg_log2FC	pct.1	pct.2	p_val_adj	cluster	gene
GNLY1	0	2.1091	0.941	0.272	0	9	GNLY
ITGB12	0	1.73753	0.964	0.456	0	9	ITGB1
FGFBP21	0	1.69858	0.913	0.192	0	9	FGFBP2
MTRNR2L12	0	1.66461	0.878	0.598	0	9	MTRNR2L12
GZMH1	0	1.513	0.971	0.335	0	9	GZMH
CX3CR11	0	1.46258	0.779	0.15	0	9	CX3CR1
EFHD21	0	1.21406	0.918	0.398	0	9	EFHD2
ZEB21	0	1.20085	0.814	0.281	0	9	ZEB2
S100A42	0	1.1677	0.999	0.83	0	9	S100A4
GZMB1	0	1.10317	0.695	0.184	0	9	GZMB
HOPX1	0	1.07245	0.846	0.317	0	9	HOPX
CD522	0	1.0493	0.997	0.84	0	9	CD52
ADGRG11	0	0.990805	0.544	0.109	0	9	ADGRG1
C12orf751	0	0.948307	0.782	0.31	0	9	C12orf75
SH3BGRL31	0	0.893906	0.992	0.917	0	9	SH3BGRL3
ASCL21	0	0.829388	0.419	0.074	0	9	ASCL2
C1orf211	0	0.82216	0.549	0.126	0	9	C1orf21
ZNF6831	0	0.738693	0.31	0.047	0	9	ZNF683
TBX211	0	0.736073	0.491	0.125	0	9	TBX21
PRSS231	0	0.735468	0.417	0.072	0	9	PRSS23
LINC02384	0	0.675038	0.334	0.037	0	9	LINC02384
SPON21	1.6374e-288	0.832086	0.55	0.165	5.99304e-284	9	SPON2
SYNE11	1.79339e-286	1.0021	0.839	0.423	6.56399e-282	9	SYNE1
LGALS12	2.50344e-285	1.10129	0.818	0.372	9.16284e-281	9	LGALS1
TGFBR31	2.83642e-280	0.679616	0.466	0.125	1.03816e-275	9	TGFBR3
SYNE21	6.60892e-272	0.980584	0.943	0.598	2.41893e-267	9	SYNE2
SAMD31	3.51055e-260	0.866886	0.769	0.339	1.2849e-255	9	SAMD3
AHNAK1	1.17797e-259	0.898602	0.941	0.567	4.3115e-255	9	AHNAK
CD21	2.66459e-257	0.86516	0.965	0.726	9.75267e-253	9	CD2
VCL	2.47423e-256	0.70395	0.468	0.138	9.05594e-252	9	VCL
PRF12	7.36873e-255	0.771675	0.876	0.405	2.69703e-250	9	PRF1
ANXA12	4.23616e-253	0.866798	0.972	0.684	1.55048e-248	9	ANXA1
MIAT1	3.4938e-252	0.781625	0.588	0.202	1.27877e-247	9	MIAT
MT-ATP8	8.13135e-246	0.87458	0.673	0.284	2.97616e-241	9	MT-ATP8
NKG72	3.26965e-240	0.835389	0.997	0.574	1.19672e-235	9	NKG7
CD226	1.64698e-237	0.73329	0.588	0.213	6.02812e-233	9	CD226
RAP1B1	1.09465e-231	0.793879	0.953	0.741	4.00652e-227	9	RAP1B
LAIR21	2.10718e-229	0.650112	0.285	0.061	7.71248e-225	9	LAIR2
PTPRC1	4.44185e-227	0.610487	0.997	0.943	1.62576e-222	9	PTPRC
S100A61	7.81707e-225	0.693354	0.987	0.85	2.86113e-220	9	S100A6
CRIP11	1.09146e-221	0.92569	0.96	0.696	3.99486e-217	9	CRIP1
PATL21	3.8842e-220	0.70481	0.438	0.134	1.42166e-215	9	PATL2
CALM1	3.45121e-218	0.612439	0.998	0.958	1.26318e-213	9	CALM1
ID21	1.72331e-217	0.802811	0.827	0.419	6.30748e-213	9	ID2
PLEK2	1.70099e-215	0.723956	0.831	0.386	6.22581e-211	9	PLEK
KLRG13	1.23168e-214	0.685022	0.814	0.369	4.50806e-210	9	KLRG1
S1PR1	2.23352e-214	0.68832	0.502	0.176	8.1749e-210	9	S1PR1
CD320	1.59136e-202	0.68587	0.514	0.185	5.82455e-198	9	CD320
YWHAQ1	1.32804e-196	0.741353	0.819	0.452	4.86077e-192	9	YWHAQ
FLNA1	1.41535e-196	0.760488	0.874	0.513	5.18033e-192	9	FLNA
DSTN	3.58343e-194	0.752355	0.73	0.369	1.31157e-189	9	DSTN
TXNIP	1.05639e-188	0.685149	0.994	0.955	3.86649e-184	9	TXNIP
GZMA3	4.05539e-188	0.66875	0.977	0.537	1.48431e-183	9	GZMA
SPN1	2.42968e-183	0.767556	0.756	0.413	8.89287e-179	9	SPN
SELPLG	1.21074e-181	0.623757	0.52	0.2	4.43143e-177	9	SELPLG
MYBL12	1.31094e-176	0.643841	0.648	0.277	4.79818e-172	9	MYBL1
PPP2R5C1	9.34221e-175	0.696539	0.904	0.625	3.41934e-170	9	PPP2R5C
CD3G1	4.32228e-169	0.65212	0.971	0.743	1.582e-164	9	CD3G
CCL54	2.05779e-164	0.649344	0.997	0.6	7.53172e-160	9	CCL5
ITGA4	1.7194e-161	0.739294	0.846	0.547	6.29318e-157	9	ITGA4
CEP781	1.78732e-159	0.677104	0.495	0.198	6.54176e-155	9	CEP78
RAP2B	6.60712e-150	0.600095	0.539	0.233	2.41827e-145	9	RAP2B
EMB	3.25465e-142	0.647844	0.746	0.44	1.19123e-137	9	EMB
YWHAZ	8.63209e-139	0.6252	0.898	0.685	3.15943e-134	9	YWHAZ
CLEC2D	5.64911e-138	0.622712	0.904	0.644	2.06763e-133	9	CLEC2D
KLF3	1.03619e-107	0.605442	0.634	0.358	3.79257e-103	9	KLF3

[truncated: 19 more sheets: Cluster 10, Cluster 11, Cluster 12, Cluster 13, Cluster 14, Cluster 15, Cluster 16, Cluster 17, Cluster 18, Cluster 19, Cluster 20, Cluster 21, Cluster 22, Cluster 23, Cluster 24, Cluster 25, Cluster 26, Cluster 27, Cluster 28]
