# Supplementary material for: Association of HBsAg levels with differential gene expression in NK, CD8 T, and memory B cells in treated patients with chronic HBV
Source: JHEP Rep. 2023 Dec 3;6(2):100980. doi: 10.1016/j.jhepr.2023.100980 (PMC10835465; doi:10.1016/j.jhepr.2023.100980)
Supplement: Multimedia component 11 [file mmc11.xlsx]

## Sheet: Cluster0
	p_val	avg_log2FC	pct.1	pct.2	p_val_adj	p_val_adj_FDR	MT/RP
MTRNR2L12	7.66595e-148	1.78532	0.727	0.456	2.80581e-143	5.61163e-144
KLRB1	9.40368e-53	0.967018	0.382	0.186	3.44184e-48	1.14728e-49
RPS20	3.73372e-206	0.869761	0.95	0.871	1.36658e-201	1.36658e-201	1
RPL27A	2.33151e-195	0.779407	0.976	0.943	8.53357e-191	4.26679e-191	1
FOS	1.88725e-46	0.679849	0.163	0.038	6.90751e-42	1.86689e-43
ETS1	1.45201e-78	0.650754	0.748	0.53	5.31451e-74	2.95251e-75
FOSB	2.15654e-28	0.619607	0.193	0.083	7.89317e-24	9.1781e-26
HLA-DRB5	1.34579e-75	-0.651025	0.057	0.27	4.92574e-71	2.59249e-72
RPS26	2.78043e-17	-0.685392	0.89	0.871	1.01767e-12	5.13973e-15	1
CTSW	6.38621e-135	-0.754252	0.751	0.935	2.33742e-130	3.89569e-131

## Sheet: Cluster1
	p_val	avg_log2FC	pct.1	pct.2	p_val_adj	p_val_adj_FDR	MT/RP
MTRNR2L12	1.6481e-49	1.09392	0.645	0.487	6.03221e-45	1.67561e-46
FOS	1.54703e-51	0.90243	0.248	0.084	5.66228e-47	1.71584e-48
FAM118A	3.08958e-90	0.659209	0.339	0.09	1.13082e-85	9.42348e-87
RPS20	2.00419e-174	0.650952	0.98	0.973	7.33554e-170	1.83388e-170	1
IER2	3.15053e-20	0.625177	0.562	0.44	1.15313e-15	1.21382e-17
RPL27A	2.13246e-132	0.612565	0.99	0.984	7.80503e-128	1.30084e-128	1

## Sheet: Cluster2
	p_val	avg_log2FC	pct.1	pct.2	p_val_adj	p_val_adj_FDR	MT/RP
MTRNR2L12	3.03272e-50	1.26396	0.697	0.558	1.11e-45	3.8276e-47
FOS	4.60519e-58	1.00209	0.291	0.093	1.68555e-53	8.42774e-55
RPL27A	2.11176e-172	0.776835	0.986	0.981	7.72925e-168	1.93231e-168	1
RPS20	5.20402e-178	0.771221	0.975	0.972	1.90472e-173	6.34908e-174	1
RPS26	2.2066e-57	-0.851169	0.91	0.917	8.07639e-53	3.8459e-54	1

## Sheet: Cluster3
	p_val	avg_log2FC	pct.1	pct.2	p_val_adj	p_val_adj_FDR	MT/RP
MTRNR2L12	4.09041e-29	1.1727	0.594	0.425	1.49713e-24	2.82477e-26
FOS	2.16479e-49	1.12661	0.497	0.233	7.92336e-45	3.96168e-46
FOSB	4.63587e-39	0.922636	0.533	0.306	1.69678e-34	5.47347e-36
JUN	3.0873e-16	0.801383	0.554	0.425	1.12998e-11	1.09707e-13
RPS20	6.36896e-96	0.744057	0.925	0.849	2.3311e-91	7.77034e-92	1
ID2	2.32227e-37	0.730909	0.614	0.408	8.49974e-33	2.29723e-34
KLRB1	1.03104e-38	0.727728	0.696	0.486	3.77372e-34	1.14355e-35
FAM118A	4.12569e-38	0.69461	0.277	0.079	1.51004e-33	4.31441e-35
LINC00892	5.01198e-33	0.680369	0.293	0.104	1.83443e-28	4.3677e-30
RGS1	2.91978e-26	0.661351	0.284	0.12	1.06867e-21	1.87486e-23
KLRC1	8.08889e-18	0.646873	0.12	0.028	2.96061e-13	3.11644e-15
IFNG	3.02858e-15	0.62192	0.406	0.278	1.10849e-10	9.98641e-13
NKG7	3.99835e-69	-0.620176	0.916	0.981	1.46344e-64	1.8293e-65
HLA-DRB5	1.36577e-53	-0.717711	0.091	0.291	4.99886e-49	3.12429e-50
CCL4L2	4.8143e-34	-0.746427	0.183	0.37	1.76208e-29	4.40521e-31
CTSW	3.15069e-83	-0.852055	0.63	0.865	1.15318e-78	2.30637e-79
RPS26	7.97306e-33	-1.09775	0.747	0.801	2.91822e-28	6.78656e-30	1

## Sheet: Cluster4
	p_val	avg_log2FC	pct.1	pct.2	p_val_adj	p_val_adj_FDR	MT/RP
MTRNR2L12	6.36275e-36	1.19476	0.696	0.581	2.32883e-31	1.79141e-32
FOS	2.33605e-28	1.03556	0.306	0.132	8.55019e-24	3.16674e-25
JUN	1.19628e-10	0.843476	0.334	0.24	4.37851e-06	3.90939e-08
FOSB	2.57608e-18	0.836706	0.29	0.156	9.42871e-14	2.09527e-15
RPS20	1.23529e-76	0.638801	0.963	0.941	4.52129e-72	1.13032e-72	1
IER2	3.41604e-13	0.610136	0.685	0.608	1.2503e-08	1.50639e-10

## Sheet: Cluster5
	p_val	avg_log2FC	pct.1	pct.2	p_val_adj	p_val_adj_FDR	MT/RP
MTRNR2L12	7.67802e-33	1.08814	0.734	0.609	2.81023e-28	1.47907e-29
FOS	2.13146e-35	0.852645	0.306	0.107	7.80136e-31	5.5724e-32
RPL27A	5.15472e-98	0.741219	0.992	0.983	1.88668e-93	1.88668e-93	1
RPS20	3.90212e-84	0.640356	0.979	0.977	1.42821e-79	3.57053e-80	1
RPS26	2.11243e-38	-0.729122	0.972	0.957	7.7317e-34	7.02882e-35	1

## Sheet: Cluster6
	p_val	avg_log2FC	pct.1	pct.2	p_val_adj	p_val_adj_FDR	MT/RP
FOS	1.17239e-46	1.2429	0.783	0.484	4.29106e-42	4.29106e-42
MTRNR2L12	1.67791e-20	1.21833	0.631	0.447	6.14133e-16	5.58302e-17
FOSB	1.06479e-29	1.19724	0.601	0.32	3.89723e-25	9.74307e-26
JUN	2.43351e-05	0.883436	0.241	0.151	0.890689	0.00574638
IL32	5.1466e-13	0.751493	0.571	0.413	1.88371e-08	7.53483e-10
TSC22D3	2.02402e-17	0.725565	0.52	0.298	7.40811e-13	5.29151e-14
IER2	7.7809e-07	0.707113	0.707	0.646	0.0284789	0.000276494
IGKC	2.13587e-07	0.627753	0.175	0.076	0.00781751	9.48847e-05

## Sheet: Cluster7
	p_val	avg_log2FC	pct.1	pct.2	p_val_adj	p_val_adj_FDR	MT/RP
FOSB	2.69101e-19	1.14327	0.497	0.304	9.84936e-15	2.23849e-16
FOS	2.08953e-25	1.11213	0.545	0.298	7.64788e-21	2.38996e-22
JUN	1.28271e-07	1.09157	0.465	0.367	0.00469485	4.01269e-05
IER2	7.50078e-06	0.633623	0.698	0.641	0.274536	0.0015002
DUSP1	4.12625e-14	0.630851	0.691	0.565	1.51025e-09	2.55974e-11
RPL8	1.30254e-89	-0.61838	0.996	0.996	4.76744e-85	4.76744e-85	1

## Sheet: Cluster8
	p_val	avg_log2FC	pct.1	pct.2	p_val_adj	p_val_adj_FDR	MT/RP
S100B	4.0426e-15	0.817059	0.237	0.093	1.47963e-10	3.52294e-12
MTRNR2L12	1.95023e-12	0.815098	0.672	0.573	7.13803e-08	1.2307e-09
FOS	8.78239e-18	0.7809	0.308	0.133	3.21444e-13	8.68768e-15
FAM118A	2.10458e-40	0.75983	0.362	0.087	7.70299e-36	1.10043e-36
IER2	1.32521e-09	0.646994	0.599	0.47	4.85039e-05	6.29921e-07
RPS20	8.63586e-59	0.635669	0.996	0.986	3.16081e-54	6.32162e-55	1

## Sheet: Cluster9
	p_val	avg_log2FC	pct.1	pct.2	p_val_adj	p_val_adj_FDR	MT/RP
MTRNR2L12	9.94431e-48	2.47231	0.906	0.613	3.63972e-43	3.63972e-43
MT-ATP8	7.45502e-21	1.02216	0.714	0.292	2.72861e-16	1.51589e-17	1
KLRD1	2.96662e-06	0.993812	0.448	0.27	0.108581	0.000714352
RPL27A	3.96455e-45	0.968869	0.992	0.978	1.45106e-40	7.25532e-41	1
KLRK1	0.00026156	0.794304	0.348	0.226	1	0.0251269
ETS1	4.90324e-18	0.765774	0.88	0.599	1.79463e-13	6.90244e-15
ITGA4	3.35555e-13	0.725761	0.865	0.672	1.22817e-08	2.55868e-10
RPL38	3.09064e-28	0.712946	0.982	0.949	1.1312e-23	1.41016e-24	1
HCST	1.87065e-18	0.685496	0.972	0.891	6.84675e-14	2.85281e-15
SYNE1	2.94795e-12	0.651043	0.86	0.635	1.07898e-07	2.03581e-09
HIST2H2AC	2.30667e-11	0.643024	0.398	0.102	8.44264e-07	1.40711e-08
RPS29	1.99638e-36	0.642109	0.996	0.993	7.30694e-32	1.82674e-32	1
LCP1	2.17354e-14	0.640567	0.929	0.81	7.95537e-10	1.80804e-11
PARP8	5.84492e-10	0.635243	0.627	0.343	2.1393e-05	3.19298e-07
RPS20	2.51402e-19	0.629109	0.976	0.898	9.20157e-15	4.18253e-16	1
MT2A	9.75428e-10	0.615284	0.654	0.365	3.57016e-05	4.95856e-07
MBNL1	3.65688e-12	0.611192	0.841	0.664	1.33846e-07	2.47862e-09
MT-ND4	4.38365e-20	-0.607915	1	1	1.60446e-15	8.44452e-17	1
EEF1A1	5.09823e-36	-0.627023	1	1	1.866e-31	3.732e-32
RPL4	1.37491e-17	-0.635123	0.968	1	5.03229e-13	1.73527e-14	1
RPL8	8.27901e-30	-0.641289	0.995	1	3.0302e-25	5.05033e-26	1
TRAC	9.03487e-14	-0.652264	0.896	0.927	3.30685e-09	7.34856e-11
MT-CO3	4.94062e-37	-0.803751	1	1	1.80832e-32	6.02772e-33	1
MYOM2	1.88706e-28	-0.910662	0.032	0.255	6.90683e-24	9.86691e-25
TRGC2	5.43701e-27	-1.09501	0.228	0.635	1.99e-22	1.80909e-23

[truncated: 8 more sheets: Cluster10, Cluster12, Cluster13, Cluster14, Cluster15, Cluster16, Cluster17, Cluster18]
