# Supplementary material for: Association of HBsAg levels with differential gene expression in NK, CD8 T, and memory B cells in treated patients with chronic HBV
Source: JHEP Rep. 2023 Dec 3;6(2):100980. doi: 10.1016/j.jhepr.2023.100980 (PMC10835465; doi:10.1016/j.jhepr.2023.100980)
Supplement: Multimedia component 12 [file mmc12.xlsx]

## Sheet: CXCR6+ CD69+ CD8 T
	ID	Description	NES	Pvalue	Padjust
1	GO:0042393	histone binding	1.6332	2.25e-05	0.018
2	GO:0003682	chromatin binding	1.6283	2.07e-05	0.018
3	GO:0106310	protein serine kinase activity	1.6028	2.16e-05	0.018
4	GO:0001228	DNA-binding transcription activator activity, RNA polymerase II-specific	1.5836	2.11e-05	0.018
5	GO:0001216	DNA-binding transcription activator activity	1.5805	2.1e-05	0.018
6	GO:0045165	cell fate commitment	1.5712	2.22e-05	0.018
7	GO:0006338	chromatin remodeling	1.5703	2.19e-05	0.018
8	GO:0048511	rhythmic process	1.5591	2.2e-05	0.018
9	GO:0004674	protein serine/threonine kinase activity	1.5545	2.12e-05	0.018
10	GO:0006325	chromatin organization	1.516	2.08e-05	0.018
11	GO:0016887	ATP hydrolysis activity	1.5148	2.18e-05	0.018
12	GO:1903131	mononuclear cell differentiation	1.4901	2.1e-05	0.018
13	GO:0016570	histone modification	1.4801	2.1e-05	0.018
14	GO:0030098	lymphocyte differentiation	1.4762	2.13e-05	0.018
15	GO:0002521	leukocyte differentiation	1.415	2.07e-05	0.018
16	GO:0008270	zinc ion binding	1.4011	2.03e-05	0.018
17	GO:0000122	negative regulation of transcription by RNA polymerase II	1.3633	2.02e-05	0.018
18	GO:0031175	neuron projection development	1.36	2.02e-05	0.018
19	GO:0002520	immune system development	1.3416	2.02e-05	0.018
20	GO:0071277	cellular response to calcium ion	1.765	2.58e-05	0.0196
21	GO:0033141	positive regulation of peptidyl-serine phosphorylation of STAT protein	1.794	3.01e-05	0.021
22	GO:0048557	embryonic digestive tract morphogenesis	1.7063	3.04e-05	0.021
23	GO:0004672	protein kinase activity	1.4202	4.15e-05	0.0234
24	GO:0120039	plasma membrane bounded cell projection morphogenesis	1.4004	4.11e-05	0.0234
25	GO:0048858	cell projection morphogenesis	1.3993	4.11e-05	0.0234
26	GO:0016604	nuclear body	1.3638	4.06e-05	0.0234
27	GO:0007167	enzyme-linked receptor protein signaling pathway	1.3441	4.04e-05	0.0234
28	GO:0010586	miRNA metabolic process	1.7304	5.13e-05	0.0278
29	GO:0048663	neuron fate commitment	1.7133	5.33e-05	0.0279
30	GO:0005416	amino acid:cation symporter activity	1.7093	5.91e-05	0.0297
31	GO:0048534	hematopoietic or lymphoid organ development	1.3269	6.06e-05	0.0297
32	GO:0018209	peptidyl-serine modification	1.481	6.53e-05	0.031
33	GO:0031098	stress-activated protein kinase signaling cascade	1.5316	6.78e-05	0.0312
34	GO:0003151	outflow tract morphogenesis	1.6952	7.84e-05	0.0342
35	GO:0009612	response to mechanical stimulus	1.577	9.21e-05	0.0342
36	GO:0007623	circadian rhythm	1.5758	9.22e-05	0.0342
37	GO:0051403	stress-activated MAPK cascade	1.5492	9.08e-05	0.0342
38	GO:0046777	protein autophosphorylation	1.5473	9.12e-05	0.0342
39	GO:0005096	GTPase activator activity	1.5263	8.91e-05	0.0342
40	GO:0030217	T cell differentiation	1.4949	8.81e-05	0.0342
41	GO:0016773	phosphotransferase activity, alcohol group as acceptor	1.3766	8.2e-05	0.0342
42	GO:0003735	structural constituent of ribosome	-1.8179	0.000124	0.035
43	GO:0002181	cytoplasmic translation	-1.769	0.000123	0.035
44	GO:0072210	metanephric nephron development	1.6983	0.000113	0.035
45	GO:2000628	regulation of miRNA metabolic process	1.6794	0.000105	0.035
46	GO:0005283	amino acid:sodium symporter activity	1.6735	0.000121	0.035
47	GO:0004386	helicase activity	1.618	0.00012	0.035
48	GO:0030900	forebrain development	1.4656	0.000107	0.035
49	GO:0140657	ATP-dependent activity	1.4283	0.000104	0.035
50	GO:0048812	neuron projection morphogenesis	1.3649	0.000124	0.035
51	GO:0007420	brain development	1.3425	0.000102	0.035
52	GO:0032989	cellular component morphogenesis	1.3403	0.000122	0.035
53	GO:0060322	head development	1.3386	0.000102	0.035
54	GO:0007017	microtubule-based process	1.3246	0.000121	0.035
55	GO:0002495	antigen processing and presentation of peptide antigen via MHC class II	-1.8594	0.000129	0.0357
56	GO:0070069	cytochrome complex	-1.8953	0.000137	0.0365
57	GO:0044391	ribosomal subunit	-1.8305	0.000137	0.0365
58	GO:0005667	transcription regulator complex	1.403	0.000146	0.0371
59	GO:0032990	cell part morphogenesis	1.3583	0.000144	0.0371
60	GO:0000226	microtubule cytoskeleton organization	1.3531	0.000144	0.0371
61	GO:0005840	ribosome	-1.7722	0.000155	0.0375
62	GO:0030658	transport vesicle membrane	-1.6021	0.000156	0.0375
63	GO:0018105	peptidyl-serine phosphorylation	1.4661	0.000153	0.0375
64	GO:0000313	organellar ribosome	-1.7768	0.000181	0.0395
65	GO:0005761	mitochondrial ribosome	-1.7768	0.000181	0.0395
66	GO:0045334	clathrin-coated endocytic vesicle	-1.7504	0.00018	0.0395
67	GO:0055123	digestive system development	1.6156	0.00017	0.0395
68	GO:0048565	digestive tract development	1.6101	0.000172	0.0395
69	GO:0140546	defense response to symbiont	1.4659	0.000176	0.0395
70	GO:0030097	hemopoiesis	1.3193	0.000182	0.0395
71	GO:0007507	heart development	1.3815	0.000186	0.0399
72	GO:0022626	cytosolic ribosome	-1.7135	0.000191	0.04
73	GO:0072006	nephron development	1.5838	0.000192	0.04
74	GO:0002504	antigen processing and presentation of peptide or polysaccharide antigen via MHC class II	-1.8606	0.000196	0.0401
75	GO:0051607	defense response to virus	1.4661	0.000198	0.0401
76	GO:0070848	response to growth factor	1.3407	0.000205	0.0409
77	GO:0098798	mitochondrial protein-containing complex	-1.7	0.000213	0.0414
78	GO:0014855	striated muscle cell proliferation	1.6555	0.000212	0.0414
79	GO:0061614	miRNA transcription	1.6424	0.000215	0.0414
80	GO:0071559	response to transforming growth factor beta	1.4955	0.000224	0.0425
81	GO:0030135	coated vesicle	-1.3837	0.000227	0.0426
82	GO:0042277	peptide binding	-1.5302	0.000237	0.044
83	GO:0031983	vesicle lumen	-1.414	0.000244	0.0441
84	GO:0060205	cytoplasmic vesicle lumen	-1.4139	0.000242	0.0441
85	GO:0048863	stem cell differentiation	1.4977	0.000248	0.0444
86	GO:0072091	regulation of stem cell proliferation	1.6175	0.00026	0.0459
87	GO:0030134	COPII-coated ER to Golgi transport vesicle	-1.7059	0.000275	0.048
88	GO:0023026	MHC class II protein complex binding	-1.8629	0.000309	0.048
89	GO:0019886	antigen processing and presentation of exogenous peptide antigen via MHC class II	-1.847	0.000315	0.048
90	GO:0016616	oxidoreductase activity, acting on the CH-OH group of donors, NAD or NADP as acceptor	-1.6469	0.000316	0.048
91	GO:0072224	metanephric glomerulus development	1.6441	0.000304	0.048
92	GO:2000630	positive regulation of miRNA metabolic process	1.6385	0.0003	0.048
93	GO:1902893	regulation of miRNA transcription	1.629	0.000296	0.048
94	GO:0009060	aerobic respiration	-1.6053	0.00028	0.048
95	GO:0032874	positive regulation of stress-activated MAPK cascade	1.5847	0.000319	0.048
96	GO:0070304	positive regulation of stress-activated protein kinase signaling cascade	1.5813	0.000319	0.048
97	GO:0034776	response to histamine	1.5812	0.000282	0.048
98	GO:0034968	histone lysine methylation	1.5794	0.000319	0.048
99	GO:0071560	cellular response to transforming growth factor beta stimulus	1.4875	0.000292	0.048
100	GO:0003007	heart morphogenesis	1.4807	0.000315	0.048
101	GO:0033218	amide binding	-1.4084	0.000314	0.048
102	GO:0015078	proton transmembrane transporter activity	-1.6537	0.00033	0.0482
103	GO:0005765	lysosomal membrane	-1.495	0.00033	0.0482
104	GO:0098852	lytic vacuole membrane	-1.495	0.00033	0.0482
105	GO:0030133	transport vesicle	-1.3997	0.000337	0.0488
106	GO:0042613	MHC class II protein complex	-1.7594	0.000344	0.0493
